# Supplementary material for: Nelarabine in T-cell acute lymphoblastic leukemia: intracellular metabolism and molecular mode-of-action
Source: Leukemia. 2025 Feb 17;39(3):531–42. doi: 10.1038/s41375-025-02529-2 (PMC11879874; doi:10.1038/s41375-025-02529-2)
Supplement: Supplementary file 2 — Supplemental Table 1 [file 41375_2025_2529_MOESM2_ESM.xlsx]

## Sheet: Table S1
Pubmed ID	Title	Publication Year	Journal	Author List	Category
34316083	Synthesis of 2-fluoro-substituted and 2,6-modified purine 2',3'-dideoxy-2',3'-difluoro-d-arabinofuranosyl nucleosides from d-xylose.	2024	Tetrahedron	Sivets, Grigorii G; Amblard, Franck; Schinazi, Raymond F	Preclinical Study
37642889	Relapsed/Refractory T- Acute Lymphoblastic Leukemia - Current Options and Future Directions.	2024	Indian journal of pediatrics	Jeha, Sima; NA; Jeha, Sima	No original research
37981560	Health Care Resource Utilization and Total Costs of Care for Adult Patients With Relapsed or Refractory Acute Lymphoblastic Leukemia in the United States: A Retrospective Claims Analysis.	2024	Clinical therapeutics	Ito, Diane; Feng, Chaoling; Fu, Christine; Kim, Chong; Wu, James; Dalton, David; Epstein, Josh; Snider, Julia T; DuVall, Adam S	No original research
37986997	Biologic and clinical features of childhood gamma delta T-ALL: identification of STAG2/LMO2 ?d T-ALL as an extremely high risk leukemia in the very young.	2024	medRxiv : the preprint server for health sciences	Kimura, Shunsuke; Polonen, Petri; Montefiori, Lindsey; Park, Chun Shik; Iacobucci, Ilaria; Yeoh, Allen Ej; Attarbaschi, Andishe; Moore, Andrew S; Brown, Anthony; Manabe, Atsushi; Buldini, Barbara; Freeman, Burgess B; Chen, Chelsey; Cheng, Cheng; Kean Hui, Chiew; Li, Chi-Kong; Pui, Ching-Hon; Qu, Chunxu; Tomizawa, Daisuke; Teachey, David T; Varotto, Elena; Paietta, Elisabeth M; Arnold, Elizabeth D…	Preclinical Study
38050844	Novel disulfidptosis-derived gene blueprint stratifying patients with breast cancer.	2024	Environmental toxicology	Tang, Xiaojiang; Ping, Baohua; Liu, Yang; Zhou, Yuhui	Preclinical Study
38064712	4'-Ethynyl-2'-Deoxycytidine (EdC) Preferentially Targets Lymphoma and Leukemia Subtypes by Inducing Replicative Stress.	2024	Molecular cancer therapeutics	Calbert, Marissa L; Chandramouly, Gurushankar; Adams, Clare M; Saez-Ayala, Magali; Kent, Tatiana; Tyagi, Mrityunjay; Ayyadevara, V S S Abhinav; Wang, Yifan; Krais, John J; Gordon, John; Atkins, Jessica; Toma, Monika M; Betzi, Stéphane; Boghossian, Andrew S; Rees, Matthew G; Ronan, Melissa M; Roth, Jennifer A; Goldman, Aaron R; Gorman, Nicole; Mitra, Ramkrishna; Childers, Wayne E; Graña, Xavier; S…	Preclinical Study
38105625	Management of Nelarabine induced neurotoxicity in a child with T-cell acute lymphoblastic lymphoma.	2024	Journal of oncology pharmacy practice : official publication of the International Society of Oncology Pharmacy Practitioners	Karthik, U; Motwani, J	Case Study
38178862	The role of ARL4C in predicting prognosis and immunotherapy drug susceptibility in pan-cancer analysis.	2024	Frontiers in pharmacology	Zhao, Hanshu; Yang, Kaiqi; Yue, Ziqi; Chen, Ziyin; Cheng, Zhe; Sun, Hongcheng; Song, Changze	Preclinical Study
38269085	IDH2-mutated near ETP-ALL with aggressive leukemia cutis and brisk response to venetoclax and decitabine.	2024	Leukemia research reports	Vaidya, Poorva; Wang, Huan-You; Don, Michelle D; Hinds, Brian R; Mangan, James K	Case Study
38302839	Nelarabine-containing salvage therapy and conditioning regimen in transplants for pediatric T-cell acute lymphoblastic leukemia and lymphoma.	2024	International journal of hematology	Yanagi, Masato; Mori, Makiko; Honda, Mamoru; Mitani, Yuichi; Seki, Masafumi; Fukuoka, Kohei; Oshima, Koichi; Arakawa, Yuki; Koh, Katsuyoshi	Clinical Study
38311389	[Severe consciousness disturbance after cord blood transplantation for relapsed T lymphoblastic lymphoma].	2024	[Rinsho ketsueki] The Japanese journal of clinical hematology	Nakamura, Naokazu; Mizumoto, Chisaki; Sugimoto, Akihiko; Fujimoto, Masakazu; Ayaki, Takashi; Takaori-Kondo, Akifumi	Case Study
38362442	Negative Impact of Gemtuzumab Ozogamicin on CD33-Positive Early T-Cell Precursor Acute Lymphoblastic Leukemia: A Case Report.	2024	Case reports in oncology	Imataki, Osamu; Fujita, Haruyuki; Uemura, Makiko	Case Study
38540125	Daratumumab and Nelarabine Treatment as Salvage Therapy for T-Lymphoblastic Lymphoma: A Case Report.	2024	Biomedicines	Castellanos, Gonzalo; Pardo, Laura; López, Alberto; Cornago, Javier; López, Jose Luis; de Las Heras, Alicia; Díaz, Francisco J; Martínez de Bourio, Marta; Castillo, Eva; Llamas, Pilar; Solán, Laura	Case Study
38730567	Pharmacodynamic and Toxicity Studies of 6-Isopropyldithio-2'-guanosine Analogs in Acute T-Lymphoblastic Leukemia.	2024	Cancers	Song, Tiantian; Yu, Zheming; Shen, Qitao; Xu, Yu; Hu, Haihong; Liu, Junqing; Zeng, Kui; Lei, Jinxiu; Yu, Lushan	Preclinical Study
38746162	A feasibility study of [18F]F-AraG positron emission tomography (PET) for cardiac imaging - myocardial viability in ischemia-reperfusion injury model.	2024	Research square	Shrestha, Uttam; Chae, Hee-Don; Fang, Qizhi; Lee, Randall J; Packiasamy, Juliet; Huynh, Lyna; Blecha, Joseph; Huynh, Tony L; VanBrocklin, Henry F; Levi, Jelena; Seo, Youngho	Preclinical Study
38832407	Isolated Optic Nerve Relapse in a Pediatric Patient With T-Cell Lymphoblastic Leukemia: A Brief Report.	2024	Journal of pediatric hematology/oncology	Shenkar, Rakefet; Kahwash, Samir B; Rodriguez, Diana P; Abu Arja, Rolla; Reed, Suzanne M; Rangarajan, Hemalatha G	Case Study
38916714	Treatment of Relapsed Acute Lymphocytic Leukemia in Adult Patients.	2024	Current treatment options in oncology	Molina, John C; Carraway, Hetty E	No original research
39013740	Incidence and Clinical Presentation of Severe Neurotoxicity from Nelarabine in Patients with T-Cell Acute Lymphoblastic Leukemia.	2024	Clinical lymphoma, myeloma & leukemia	Braish, Julie S; Kugler, Eitan; Jabbour, Elias; Woodman, Karin; Ravandi, Farhad; Nicholas, Short; Jain, Nitin; Kantarjian, Hagop; Sasaki, Koji	Clinical Study
34442359	Targeted Therapy in Acute Lymphoblastic Leukaemia.	2023	Journal of personalized medicine	Salvaris, Ross; Fedele, Pasquale Luke	No original research
34829849	T-Cell Acute Lymphoblastic Leukemia-Current Concepts in Molecular Biology and Management.	2023	Biomedicines	Shiraz, Parveen; Jehangir, Waqas; Agrawal, Vaibhav	No original research
36448227	A phase 1 study to evaluate the safety, pharmacology, and feasibility of continuous infusion nelarabine in patients with relapsed and/or refractory lymphoid malignancies.	2023	Cancer	Boddu, Prajwal C; Senapati, Jayastu; Ravandi-Kashani, Farhad; Jabbour, Elias J; Jain, Nitin; Ayres, Mary; Chen, Yuling; Keating, Michael J; Kantarjian, Hagop M; Gandhi, Varsha; Kadia, Tapan M	Clinical Study
36508268	Nelarabine combination therapy for relapsed or refractory T-cell acute lymphoblastic lymphoma/leukemia.	2023	Blood advances	Shimony, Shai; Liu, Yiwen; Valtis, Yannis K; Paolino, Jonathan D; Place, Andrew E; Brunner, Andrew M; Weeks, Lachelle D; Silverman, Lewis B; Vrooman, Lynda M; Neuberg, Donna S; Stone, Richard M; DeAngelo, Daniel J; Luskin, Marlise R	Clinical Study
36593869	Evaluation of a series of nucleoside analogs as effective anticoronaviral-2 drugs against the Omicron-B.1.1.529/BA.2 subvariant: A repurposing research study.	2023	Medicinal chemistry research : an international journal for rapid communications on design and mechanisms of action of biologically active agents	Rabie, Amgad M; Abdalla, Mohnad	Preclinical Study
36603187	Central nervous system status is prognostic in T-cell acute lymphoblastic leukemia: a Children's Oncology Group report.	2023	Blood	Gossai, Nathan P; Devidas, Meenakshi; Chen, Zhiguo; Wood, Brent L; Zweidler-McKay, Patrick A; Rabin, Karen R; Loh, Mignon L; Raetz, Elizabeth A; Winick, Naomi J; Burke, Michael J; Carroll, Andrew J; Esiashvili, Natia; Heerema, Nyla A; Carroll, William L; Hunger, Stephen P; Dunsmore, Kimberly P; Winter, Stuart S; Teachey, David T	Clinical Study
36705847	Nelarabine-induced myelopathy in patients undergoing allogeneic hematopoietic cell transplantation: a report of three cases.	2023	International journal of hematology	Fukuta, Takanori; Tanaka, Takashi; Hashimoto, Taiki; Isahaya, Kenji; Kubo, Yuko; Yamano, Yoshihisa; Satomi, Kaishi; Hiraoka, Nobuyoshi; Shirakawa, Nami; Arakawa, Ayumu; Ogawa, Chitose; Nishimura, Nao; Aoki, Jun; Ito, Ayumu; Inamoto, Yoshihiro; Kim, Sung-Won; Fukuda, Takahiro	Case Study
36713030	Prognostic and Immunological Potential of Ribonucleotide Reductase Subunits in Liver Cancer.	2023	Oxidative medicine and cellular longevity	Yin, Xin; Jiang, Kan; Zhou, Ziyang; Yu, Hao; Yan, Danfang; He, Xingkang; Yan, Senxiang	Preclinical Study
36718467	A Series of Adenosine Analogs as the First Efficacious Anti-SARS-CoV-2 Drugs against the B.1.1.529.4 Lineage: A Preclinical Repurposing Research Study.	2023	ChemistrySelect	Rabie, Amgad M; Abdalla, Mohnad	Preclinical Study
36842392	Dual computational and biological assessment of some promising nucleoside analogs against the COVID-19-Omicron variant.	2023	Computational biology and chemistry	Abdalla, Mohnad; Rabie, Amgad M	Preclinical Study
36906578	Targeted treatment of T-cell acute lymphoblastic leukemia: latest updates from the 2022 ASH Annual Meeting.	2023	Experimental hematology & oncology	Xu, Jieyu; Zhu, Hong-Hu	No original research
36968603	Pan-cancer analysis reveals signal transducer and activator of transcription (STAT) gene family as biomarkers for prognostic prediction and therapeutic guidance.	2023	Frontiers in genetics	Cheng, Mei; Liu, Yifan; Guo, Yangkun; Li, Man; Xian, Shuyuan; Qin, Hengwei; Yang, Yiting; Qian, Weijin; Tang, Jieling; Lu, Yuwei; Yao, Yuntao; Zhang, Mengyi; Jin, Minghao; Xu, Long; Huang, Runzhi; Xu, Dayuan	Preclinical Study
37018730	How I treat newly diagnosed and refractory T-cell acute lymphoblastic lymphoma in children and young adults.	2023	Blood	Si Lim, Stephanie J; Ford, James B; Hermiston, Michelle L	No original research
37047197	Enzymatic Synthesis of 2-Chloropurine Arabinonucleosides with Chiral Amino Acid Amides at the C6 Position and an Evaluation of Antiproliferative Activity In Vitro.	2023	International journal of molecular sciences	Eletskaya, Barbara Z; Berzina, Maria Ya; Fateev, Ilya V; Kayushin, Alexei L; Dorofeeva, Elena V; Lutonina, Olga I; Zorina, Ekaterina A; Antonov, Konstantin V; Paramonov, Alexander S; Muzyka, Inessa S; Zhukova, Olga S; Kiselevskiy, Mikhail V; Miroshnikov, Anatoly I; Esipov, Roman S; Konstantinova, Irina D	Preclinical Study
37098241	The Clinicogenomic Landscape of Induction Failure in Childhood and Young Adult T-Cell Acute Lymphoblastic Leukemia.	2023	Journal of clinical oncology : official journal of the American Society of Clinical Oncology	O'Connor, David; Demeulemeester, Jonas; Conde, Lucia; Kirkwood, Amy; Fung, Kent; Papaleonidopoulou, Foteini; Bloye, Gianna; Farah, Nadine; Rahman, Sunniyat; Hancock, Jeremy; Bateman, Caroline; Inglott, Sarah; Mee, Jon; Herrero, Javier; Van Loo, Peter; Moorman, Anthony V; Vora, Ajay; Mansour, Marc R	Clinical Study
37099080	Pegaspargase, venetoclax, and nelarabine: a successful bridge to allogeneic hematopoietic stem cell transplantation in a relapsed/refractory T-cell acute lymphoblastic leukemia patient.	2023	Annals of hematology	Yigit Kaya, Süreyya; Bektas, Sebnem; Askin, Abdullah Emre; Balik Aydin, Berrin; Mutlu, Yasa Gül; Sevindik, Ömür Gökmen	Case Study
37108359	An Update on Clinical Trials and Potential Therapeutic Strategies in T-Cell Acute Lymphoblastic Leukemia.	2023	International journal of molecular sciences	Patel, Janisha; Gao, Xueliang; Wang, Haizhen	No original research
37167992	Nelarabine, intensive L-asparaginase, and protracted intrathecal therapy for newly diagnosed T-cell acute lymphoblastic leukaemia in children and young adults (ALL-T11): a nationwide, multicenter, phase 2 trial including randomisation in the very high-risk group.	2023	The Lancet. Haematology	Sato, Atsushi; Hatta, Yoshihiro; Imai, Chihaya; Oshima, Koichi; Okamoto, Yasuhiro; Deguchi, Takao; Hashii, Yoshiko; Fukushima, Takashi; Hori, Toshinori; Kiyokawa, Nobutaka; Kato, Motohiro; Saito, Shoji; Anami, Kenichi; Sakamoto, Tatsuhiro; Kosaka, Yoshiyuki; Suenobu, Souichi; Imamura, Toshihiko; Kada, Akiko; Saito, Akiko M; Manabe, Atsushi; Kiyoi, Hitoshi; Matsumura, Itaru; Koh, Katsuyoshi; Watan…	Clinical Study
37167993	Nelarabine and optimisation of therapy for T-cell acute lymphoblastic leukaemia.	2023	The Lancet. Haematology	Ghara, Niharendu; Saha, Vaskar	No original research
37388742	Ferroptosis-related gene HIC1 in the prediction of the prognosis and immunotherapeutic efficacy with immunological activity.	2023	Frontiers in immunology	Wu, Yanlin; Lin, Zhengjun; Tang, Xianzhe; Tong, Zhongyi; Ji, Yuqiao; Xu, Yingting; Zhou, Ziting; Yang, Jing; Li, Zhihong; Liu, Tang	Preclinical Study
37389830	Nelarabine: when and how to use in the treatment of T-cell acute lymphoblastic leukemia.	2023	Blood advances	Shimony, Shai; DeAngelo, Daniel J; Luskin, Marlise R	No original research
37464443	An 8-gene predicting survival model of hepatocellular carcinoma (HCC) related to pyroptosis and cuproptosis.	2023	Hereditas	Wang, Hongjin; Wang, Nian; Tang, Ze; Liu, Qiuyu; Nie, Shiyu; Tao, Wu	Preclinical Study
37578230	A high-throughput screening assay for silencing established HIV-1 macrophage infection identifies nucleoside analogs that perturb H3K9me3 on proviral genomes.	2023	Journal of virology	Yi, Yanjie; Zankharia, Urvi; Cassel, Joel A; Lu, Fang; Salvino, Joseph M; Lieberman, Paul M; Collman, Ronald G	Preclinical Study
37601862	MRI findings of nelarabine-related rhabdomyolysis in a patient with refractory T-cell acute lymphoblastic leukemia.	2023	EJHaem	Mukai, Daiki; Harada, Naonori; Shibano, Ikumi; Kizawa, Yusuke; Shiragami, Hiroshi; Mugitani, Atsuko; Hino, Masayuki	Case Study
37850259	The role of nelarabine in the treatment of T-cell acute lymphoblastic leukemia/lymphoma: challenges, opportunities, and future directions.	2023	Expert review of anticancer therapy	Miller, Lane H; Maxa, Kim L; Winter, Stuart S; Gossai, Nathan P	No original research
33837066	Longitudinal Imaging of T Cells and Inflammatory Demyelination in a Preclinical Model of Multiple Sclerosis Using	2022	Journal of nuclear medicine : official publication, Society of Nuclear Medicine	Guglielmetti, Caroline; Levi, Jelena; Huynh, Tony L; Tiret, Brice; Blecha, Joseph; Tang, Ryan; VanBrocklin, Henry; Chaumeil, Myriam M	Preclinical Study
33845140	Identification of a five-gene signature of the RGS gene family with prognostic value in ovarian cancer.	2022	Genomics	Hu, Yuexin; Zheng, Mingjun; Wang, Shuang; Gao, Lingling; Gou, Rui; Liu, Ouxuan; Dong, Hui; Li, Xiao; Lin, Bei	Preclinical Study
34145177	Successful nelarabine and venetoclax treatment of a relapsed/refractory mediastinal myeloid sarcoma with clonal TCR rearrangement.	2022	Anti-cancer drugs	Contejean, Adrien; Palmic, Patricia; Kosmider, Olivier; Belhadj, Maya; Willems, Lise; Lengliné, Etienne; Suarez, Felipe; Damotte, Diane; Cottereau, Anne-Ségolène; Asnafi, Vahid; Bouscary, Didier; Burroni, Barbara	Case Study
34267473	Study of Three Cases of Primary Refractory T Cell ALL.	2022	Indian journal of hematology & blood transfusion : an official journal of Indian Society of Hematology and Blood Transfusion	Singh, Reema; Tejwani, Narender; Agrawal, Narendra; Kapoor, Jyotsna; Khushoo, Vishvdeep; Mehta, Pallavi; Ahmed, Rayaz; Bhurani, Dinesh	Case Study
34313508	Therapeutic strategies, including allogeneic stem cell transplantation, to overcome relapsed/refractory adult T-cell acute lymphoblastic leukemia.	2022	Expert review of hematology	Baek, Dong Won; Lee, Jung Min; Kim, Juhyung; Cho, Hee Jeong; Moon, Joon Ho; Sohn, Sang Kyun	No original research
34641952	Differences between intrinsic and acquired nucleoside analogue resistance in acute myeloid leukaemia cells.	2022	Journal of experimental & clinical cancer research : CR	Rothenburger, Tamara; Thomas, Dominique; Schreiber, Yannick; Wratil, Paul R; Pflantz, Tamara; Knecht, Kirsten; Digianantonio, Katie; Temple, Joshua; Schneider, Constanze; Baldauf, Hanna-Mari; McLaughlin, Katie-May; Rothweiler, Florian; Bilen, Berna; Farmand, Samira; Bojkova, Denisa; Costa, Rui; Ferreirós, Nerea; Geisslinger, Gerd; Oellerich, Thomas; Xiong, Yong; Keppler, Oliver T; Wass, Mark N; M…	Preclinical Study
34726353	Sustainable Flow-Synthesis of (Bulky) Nucleoside Drugs by a Novel and Highly Stable Nucleoside Phosphorylase Immobilized on Reusable Supports.	2022	ChemSusChem	Benítez-Mateos, Ana I; Paradisi, Francesca	Preclinical Study
34825941	Drug resistance to nelarabine in leukemia cell lines might be caused by reduced expression of deoxycytidine kinase through epigenetic mechanisms.	2022	Cancer chemotherapy and pharmacology	Yoshida, Keishi; Fujita, Atsushi; Narazaki, Hidehiko; Asano, Takeshi; Itoh, Yasuhiko	Preclinical Study
34941173	Bilateral nephromegaly due to direct leukemic cell invasion in the initial and relapse phases of T-cell acute lymphoblastic leukaemia: A case report.	2022	Medicine	Tamura, Yoshifuru; Sumiyoshi, Ritsu; Yamamoto, Tadashi; Hayama, Yuto; Fujigaki, Yoshihide; Shibata, Shigeru; Sasajima, Yuko; Tashiro, Haruko	Case Study
35047223	Salvage Therapy in Early Relapse of T-Lymphoblastic Leukemia/Lymphoma Using Daratumumab/Nelarabine Combination: Two Consecutive Cases.	2022	Case reports in hematology	Molle, Ingolf; Petruskevicius, Irma; Kamper, Peter; d'Amore, Francesco	Case Study
35080473	Changes in intracellular activation-related gene expression and induction of Akt contribute to acquired resistance toward nelarabine in CCRF-CEM cell line.	2022	Leukemia & lymphoma	Rindiarti, Almitra; Okamoto, Yasuhiro; Nakagawa, Shunsuke; Hirose, Junko; Kodama, Yuichi; Nishikawa, Takuro; Kawano, Yoshifumi	No original research
35193450	Pharmacotherapeutic management of T-cell acute lymphoblastic leukemia in adults: an update of the literature.	2022	Expert opinion on pharmacotherapy	Grunenberg, Alexander; Sala, Elisa; Kapp-Schwoerer, Silke; Viardot, Andreas	No original research
35363173	A comprehensive investigation on pan-cancer impacts of constitutive centromere associated network gene family by integrating multi-omics data: A CONSORT-compliant article.	2022	Medicine	Su, Huimei; Fan, Yuchun; Wang, Zhuan; Jiang, Lihe	Preclinical Study
35439288	Disruption of dNTP homeostasis by ribonucleotide reductase hyperactivation overcomes AML differentiation blockade.	2022	Blood	Wang, Hanying; He, Xin; Zhang, Lei; Dong, Haojie; Huang, Feiteng; Xian, Jie; Li, Min; Chen, Wei; Lu, Xiyuan; Pathak, Khyatiben V; Huang, Wenfeng; Li, Zheng; Zhang, Lianjun; Nguyen, Le Xuan Truong; Yang, Lu; Feng, Lifeng; Gordon, David J; Zhang, Jing; Pirrotte, Patrick; Chen, Chun-Wei; Salhotra, Amandeep; Kuo, Ya-Huei; Horne, David; Marcucci, Guido; Sykes, David B; Tiziani, Stefano; Jin, Hongchuan…	Preclinical Study
35593112	Central nervous system neurotoxicity associated with nelarabine in T-cell acute lymphoblastic leukemia.	2022	Journal of oncology pharmacy practice : official publication of the International Society of Oncology Pharmacy Practitioners	Pehlivan, Umur A; Gürkan, Emel; Açar, Ibrahim H; Biçakci, Yunus K	Case Study
35628334	Neurotoxicity Associated with Treatment of Acute Lymphoblastic Leukemia Chemotherapy and Immunotherapy.	2022	International journal of molecular sciences	Sliwa-Tytko, Patrycja; Kaczmarska, Agnieszka; Lejman, Monika; Zawitkowska, Joanna	No original research
35675776	Drug screen in iPSC-Neurons identifies nucleoside analogs as inhibitors of (G	2022	Cell reports	Czuppa, Mareike; Dhingra, Ashutosh; Zhou, Qihui; Schludi, Carina; König, Laura; Scharf, Elisabeth; Farny, Daniel; Dalmia, Anupriya; Täger, Joachim; Castillo-Lizardo, Melissa; Katona, Eszter; Mori, Kohji; Aumer, Tina; Schelter, Florian; Müller, Markus; Carell, Thomas; Kalliokoski, Tuomo; Messinger, Josef; Rizzu, Patrizia; Heutink, Peter; Edbauer, Dieter	Preclinical Study
35690835	Nelarabine-induced rhabdomyolysis in a patient with T-cell acute lymphoblastic leukemia: a case report.	2022	Journal of pharmaceutical health care and sciences	Utsumi, Akari; Goto, Yuri; Suzuki, Takaaki; Imai, Chiaki; Matsui, Shinichiro; Sakaida, Emiko; Ishii, Itsuko	Case Study
35715705	Rhabdomyolysis induced by nelarabine.	2022	Annals of hematology	Späth, Christian; Schönau, Mandy; Gaubert, Sophie; Neumann, Thomas; Schmidt, Christian A; Heidel, Florian H; Krüger, William H	Case Study
35727338	Efficacy and safety of nelarabine in patients with relapsed or refractory T-cell acute lymphoblastic leukemia: a systematic review and meta-analysis.	2022	Annals of hematology	Kathpalia, Meghavi; Mishra, Pinki; Bajpai, Ram; Bhurani, Dinesh; Agarwal, Nidhi	Clinical Study
35836576	Machine Learning Screens Potential Drugs Targeting a Prognostic Gene Signature Associated With Proliferation in Hepatocellular Carcinoma.	2022	Frontiers in genetics	Liu, Jun; Lu, Jianjun; Li, Wenli; Mao, Wenjie; Lu, Yamin	Preclinical Study
35922952	[Treatment strategy for T-cell acute lymphoblastic leukemia in children].	2022	[Rinsho ketsueki] The Japanese journal of clinical hematology	Sato, Atsushi; NA; Sato, Atsushi	No original research
35941070	SOHO State of the Art Updates and Next Questions | Novel Approaches to Pediatric T-cell ALL and T-Lymphoblastic Lymphoma.	2022	Clinical lymphoma, myeloma & leukemia	Summers, Ryan J; Teachey, David T	No original research
35989458	Nelarabine, etoposide, and cyclophosphamide in relapsed pediatric T-acute lymphoblastic leukemia and T-lymphoblastic lymphoma (study T2008-002 NECTAR).	2022	Pediatric blood & cancer	Whitlock, James A; Malvar, Jemily; Dalla-Pozza, Luciano; Goldberg, John M; Silverman, Lewis B; Ziegler, David S; Attarbaschi, Andishe; Brown, Patrick A; Gardner, Rebecca A; Gaynon, Paul S; Hutchinson, Raymond; Huynh, Van T; Jeha, Sima; Marcus, Leigh; Messinger, Yoav; Schultz, Kirk R; Cassar, Jeannette; Locatelli, Franco; Zwaan, C Michel; Wood, Brent L; Sposto, Richard; Gore, Lia	Clinical Study
36000273	An improved radiosynthesis of [	2022	Journal of labelled compounds & radiopharmaceuticals	Holt, Daniel P; Dannals, Robert F	Preclinical Study
36003332	A systematic pan-cancer analysis of the gasdermin (GSDM) family of genes and their correlation with prognosis, the tumor microenvironment, and drug sensitivity.	2022	Frontiers in genetics	Zheng, Yufu; Yuan, Didi; Zhang, Fei; Tang, Renkuan	Preclinical Study
36233108	Rational Design of a Thermostable 2'-Deoxyribosyltransferase for Nelarabine Production by Prediction of Disulfide Bond Engineering Sites.	2022	International journal of molecular sciences	Cruz, Guillermo; Acosta, Javier; Mancheño, Jose Miguel; Del Arco, Jon; Fernández-Lucas, Jesús	Preclinical Study
36328408	Imaging Findings in Children Presenting with CNS Nelarabine Toxicity.	2022	AJNR. American journal of neuroradiology	Serrallach, B L; Schafer, E S; Kralik, S K; Tran, B H; Huisman, T A G M; Wright, J N; Morgan, L A; Desai, N K	Clinical Study
36331221	Dorsal myelopathy after nelarabine and intrathecal methotrexate therapy.	2022	Pediatrics international : official journal of the Japan Pediatric Society	Sawamura, Fumi; Natsume, Jun; Nakata, Tomohiko; Muramatsu, Hideki; Takahashi, Yoshiyuki	Case Study
36338830	The treatment of acute lymphoblastic leukemia in Jehovah's Witnesses and patients who cannot accept blood products.	2022	Leukemia research reports	Nguyen, Nina; Madarang, Ellen; Alencar, Alvaro; Watts, Justin; Bradley, Terrence	Case Study
31804006	RAS and TP53 can predict survival in adults with T-cell lymphoblastic leukemia treated with hyper-CVAD.	2021	Cancer medicine	Sakhdari, Ali; Thakral, Beenu; Loghavi, Sanam; Kanagal-Shamanna, Rashmi; Yin, C Cameron; Zuo, Zhuang; Routbort, Mark J; Luthra, Rajyalakshmi; Medeiros, L Jeffrey; Wang, Sa A; Patel, Keyur P; Ok, Chi Young	Clinical Study
32035785	Clinical Experience With Venetoclax Combined With Chemotherapy for Relapsed or Refractory T-Cell Acute Lymphoblastic Leukemia.	2021	Clinical lymphoma, myeloma & leukemia	Richard-Carpentier, Guillaume; Jabbour, Elias; Short, Nicholas J; Rausch, Caitlin R; Savoy, Jonathan M; Bose, Prithviraj; Yilmaz, Musa; Jain, Nitin; Borthakur, Gautam; Ohanian, Maro; Alvarado, Yesid; Rytting, Michael; Kebriaei, Partow; Konopleva, Marina; Kantarjian, Hagop; Ravandi, Farhad	Case Study
32095902	Recent Advances in the Management of Acute Lymphoblastic Leukaemia.	2021	Current treatment options in oncology	Hodby, Katharine A; Marks, David I	No original research
32468488	Biology and Treatment Paradigms in T Cell Acute Lymphoblastic Leukemia in Older Adolescents and Adults.	2021	Current treatment options in oncology	Patel, Anand A; Thomas, Joseph; Rojek, Alexandra E; Stock, Wendy	No original research
32517638	Nelarabine-associated myelopathy in a patient with acute lymphoblastic leukaemia: Case report.	2021	Journal of oncology pharmacy practice : official publication of the International Society of Oncology Pharmacy Practitioners	Amer-Salas, Neus; González-Morcillo, Gonzalo; Rodríguez-Camacho, Juan Manuel; Cladera-Serra, Antonia	Case Study
32552472	Successful Outcomes of Newly Diagnosed T Lymphoblastic Lymphoma: Results From Children's Oncology Group AALL0434.	2021	Journal of clinical oncology : official journal of the American Society of Clinical Oncology	Hayashi, Robert J; Winter, Stuart S; Dunsmore, Kimberly P; Devidas, Meenakshi; Chen, Zhiguo; Wood, Brent L; Hermiston, Michelle L; Teachey, David T; Perkins, Sherrie L; Miles, Rodney R; Raetz, Elizabeth A; Loh, Mignon L; Winick, Naomi J; Carroll, William L; Hunger, Stephen P; Lim, Megan S; Gross, Thomas G; Bollard, Catherine M	Clinical Study
32581304	SAMHD1 is a key regulator of the lineage-specific response of acute lymphoblastic leukaemias to nelarabine.	2021	Communications biology	Rothenburger, Tamara; McLaughlin, Katie-May; Herold, Tobias; Schneider, Constanze; Oellerich, Thomas; Rothweiler, Florian; Feber, Andrew; Fenton, Tim R; Wass, Mark N; Keppler, Oliver T; Michaelis, Martin; Cinatl, Jindrich	Preclinical Study
32654562	Nelarabine-related rhabdomyolysis in a patient with T-cell acute lymphoblastic leukemia.	2021	Leukemia & lymphoma	Pandey, Ramesh Kumar; DiPippo, Adam; Kadia, Tapan; Pemmaraju, Naveen; Workeneh, Biruh Tesfa; Jabbour, Elias; Ravandi, Farhad; Jain, Nitin	Case Study
32813610	Children's Oncology Group AALL0434: A Phase III Randomized Clinical Trial Testing Nelarabine in Newly Diagnosed T-Cell Acute Lymphoblastic Leukemia.	2021	Journal of clinical oncology : official journal of the American Society of Clinical Oncology	Dunsmore, Kimberly P; Winter, Stuart S; Devidas, Meenakshi; Wood, Brent L; Esiashvili, Natia; Chen, Zhiguo; Eisenberg, Nancy; Briegel, Nikki; Hayashi, Robert J; Gastier-Foster, Julie M; Carroll, Andrew J; Heerema, Nyla A; Asselin, Barbara L; Rabin, Karen R; Zweidler-Mckay, Patrick A; Raetz, Elizabeth A; Loh, Mignon L; Schultz, Kirk R; Winick, Naomi J; Carroll, William L; Hunger, Stephen P	Clinical Study
32906805	Essentiality and Transcriptome-Enriched Pathway Scores Predict Drug-Combination Synergy.	2021	Biology	Li, Jin; Huo, Yang; Wu, Xue; Liu, Enze; Zeng, Zhi; Tian, Zhen; Fan, Kunjie; Stover, Daniel; Cheng, Lijun; Li, Lang	Preclinical Study
33074527	Precision medicine in acute lymphoblastic leukemia.	2021	Frontiers of medicine	Pui, Ching-Hon; NA; Pui, Ching-Hon	No original research
33133292	Anion exchange resins in phosphate form as versatile carriers for the reactions catalyzed by nucleoside phosphorylases.	2021	Beilstein journal of organic chemistry	Artsemyeva, Julia N; Remeeva, Ekaterina A; Buravskaya, Tatiana N; Konstantinova, Irina D; Esipov, Roman S; Miroshnikov, Anatoly I; Litvinko, Natalia M; Mikhailopulo, Igor A	Preclinical Study
33256899	Optimal approach to the treatment of young adults with acute lymphoblastic leukemia in 2020.	2021	Seminars in hematology	Rank, Cecilie Utke; Schmiegelow, Kjeld	No original research
33291602	Marine Anticancer Agents: An Overview with a Particular Focus on Their Chemical Classes.	2021	Marine drugs	Barreca, Marilia; Spanò, Virginia; Montalbano, Alessandra; Cueto, Mercedes; Díaz Marrero, Ana R; Deniz, Irem; Erdogan, Aysegül; Lukic Bilela, Lada; Moulin, Corentin; Taffin-de-Givenchy, Elisabeth; Spriano, Filippo; Perale, Giuseppe; Mehiri, Mohamed; Rotter, Ana; P Thomas, Olivier; Barraja, Paola; Gaudêncio, Susana P; Bertoni, Francesco	No original research
33310877	Nelarabine-Induced Myelotoxicity.	2021	Neurology	Madhavan, Ajay A; Carr, Carrie M; Alkhateeb, Hassan; Staff, Nathan P; Naddaf, Elie	Case Study
33444071	Nelarabine in Pediatric and Young Adult T-Cell Acute Lymphoblastic Leukemia-Clearly Beneficial?	2021	Journal of clinical oncology : official journal of the American Society of Clinical Oncology	Agrawal, Anurag K; Michlitsch, Jennifer; Golden, Carla; Hastings, Caroline A; Raphael, Robert; Feusner, James H	No original research
33484418	Correction to: FLEND (nelarabine, fludarabine, and etoposide) for relapsed T-cell acute lymphoblastic leukemia in children: a report from Japan Children's Cancer Group.	2021	International journal of hematology	Kumamoto, Tadashi; Goto, Hiroaki; Ogawa, Chitose; Hori, Toshinori; Deguchi, Takao; Araki, Takuya; Saito, Akiko M; Manabe, Atsushi; Horibe, Keizo; Toyoda, Hidemi	No original research
33639000	Outcome of T-cell acute lymphoblastic leukemia/lymphoma: Focus on near-ETP phenotype and differential impact of nelarabine.	2021	American journal of hematology	Morita, Kiyomi; Jain, Nitin; Kantarjian, Hagop; Takahashi, Koichi; Fang, Hong; Konopleva, Marina; El Hussein, Siba; Wang, Feng; Short, Nicholas J; Maiti, Abhishek; Sasaki, Koji; Garcia-Manero, Guillermo; Konoplev, Sergej; Ravandi, Farhad; Khoury, Joseph D; Jabbour, Elias	Clinical Study
33749497	Nelarabine-containing regimen followed by daratumumab as an effective salvage therapy and bridge to allogeneic hematopoietic stem cell transplantation for primary refractory early T-cell precursor lymphoblastic leukemia.	2021	Leukemia & lymphoma	Fulcher, Jill; Berardi, Philip; Christou, Grace; Villeneuve, Pierre J A; Bredeson, Christopher; Sabloff, Mitchell	Case Study
33866913	Safety of nelarabine in adults with relapsed or refractory T-cell acute lymphoblastic leukemia/lymphoma.	2021	Expert opinion on drug safety	Candoni, Anna; Lazzarotto, Davide; Petruzzellis, Giuseppe	No original research
33925883	The New Therapeutic Strategies in Pediatric T-Cell Acute Lymphoblastic Leukemia.	2021	International journal of molecular sciences	Lato, Marta Weronika; Przysucha, Anna; Grosman, Sylwia; Zawitkowska, Joanna; Lejman, Monika	No original research
33942287	Current and emerging therapeutic approaches for T-cell acute lymphoblastic leukaemia.	2021	British journal of haematology	Pocock, Rachael; Farah, Nadine; Richardson, Simon E; Mansour, Marc R	No original research
34130278	Clinical Efficacy of Ponatinib in Philadelphia-Positive T-Cell Acute Lymphoblastic Leukemia with Extramedullary Involvement.	2021	Acta haematologica	Cristiano, Gianluca; Nanni, Jacopo; Sartor, Chiara; Parisi, Sarah; Marconi, Giovanni; Barbato, Francesco; Arpinati, Mario; Bonifazi, Francesca; Curti, Antonio; Cavo, Michele; Paolini, Stefania; Papayannidis, Cristina	Case Study
34417955	Acute Lymphoblastic Leukemia and Acute Lymphoblastic Lymphoma: Same Disease Spectrum but Two Distinct Diagnoses.	2021	Current hematologic malignancy reports	Kline, Kathryn A F; Kallen, Michael E; Duong, Vu H; Law, Jennie Y	No original research
34482803	Centromere protein E as a novel biomarker and potential therapeutic target for retinoblastoma.	2021	Bioengineered	Shi, Ke; Zhu, Xinyue; Wu, Jiali; Chen, Yuhong; Zhang, Jingfa; Sun, Xiaodong	Preclinical Study
30041457	Nucleobase and Nucleoside Analogues: Resistance and Re-Sensitisation at the Level of Pharmacokinetics, Pharmacodynamics and Metabolism.	2020	Cancers	Tsesmetzis, Nikolaos; Paulin, Cynthia B J; Rudd, Sean G; Herold, Nikolas	No original research
30879177	Recent Advances in Adult Acute Lymphoblastic Leukemia.	2020	Current hematologic malignancy reports	Richard-Carpentier, Guillaume; Kantarjian, Hagop; Jabbour, Elias	No original research
30880359	Relapsed T Cell ALL: Current Approaches and New Directions.	2020	Current hematologic malignancy reports	McMahon, Christine M; Luger, Selina M	No original research
31015346	OBI-3424, a Novel AKR1C3-Activated Prodrug, Exhibits Potent Efficacy against Preclinical Models of T-ALL.	2020	Clinical cancer research : an official journal of the American Association for Cancer Research	Evans, Kathryn; Duan, JianXin; Pritchard, Tara; Jones, Connor D; McDermott, Lisa; Gu, Zhaohui; Toscan, Cara E; El-Zein, Narimanne; Mayoh, Chelsea; Erickson, Stephen W; Guo, Yuelong; Meng, Fanying; Jung, Donald; Rathi, Komal S; Roberts, Kathryn G; Mullighan, Charles G; Shia, Chi-Sheng; Pearce, Tillman; Teicher, Beverly A; Smith, Malcolm A; Lock, Richard B	Preclinical Study
31738819	How I treat newly diagnosed T-cell acute lymphoblastic leukemia and T-cell lymphoblastic lymphoma in children.	2020	Blood	Teachey, David T; O'Connor, David	Case Study
31929920	Association of Immune Thrombocytopenia and T-Lymphoblastic Lymphoma in a Pediatric Patient.	2020	Case reports in hematology	Denu, Ryan A; Matson, Daniel R; Davis, Matthew J; Tedford, Natalie J; Brichta, Christine E; Diamond, Carol A; Hoover-Regan, Margo L	Case Study
32228488	A key genomic signature associated with lymphovascular invasion in head and neck squamous cell carcinoma.	2020	BMC cancer	Zhang, Jian; Lin, Huaming; Jiang, Huali; Jiang, Hualong; Xie, Tao; Wang, Baiyao; Huang, Xiaoting; Lin, Jie; Xu, Anan; Li, Rong; Zhang, Jiexia; Yuan, Yawei	Preclinical Study
32647798	Relapsed/Refractory ETP-ALL Successfully Treated With Venetoclax and Nelarabine as a Bridge to Allogeneic Stem Cell Transplant.	2020	HemaSphere	McEwan, Ashley; Pitiyarachchi, Omali; Viiala, Nicholas	Case Study
32761462	FLEND (nelarabine, fludarabine, and etoposide) for relapsed T-cell acute lymphoblastic leukemia in children: a report from Japan Children's Cancer Group.	2020	International journal of hematology	Kumamoto, Tadashi; Goto, Hiroaki; Ogawa, Chitose; Hori, Toshinori; Deguchi, Takao; Araki, Takuya; Saito, Akiko M; Manabe, Atsushi; Horibe, Keizo; Toyoda, Hidemi	Clinical Study
32777149	Nelarabine as salvage therapy and bridge to allogeneic stem cell transplant in 118 adult patients with relapsed/refractory T-cell acute lymphoblastic leukemia/lymphoma. A CAMPUS ALL study.	2020	American journal of hematology	Candoni, Anna; Lazzarotto, Davide; Ferrara, Felicetto; Curti, Antonio; Lussana, Federico; Papayannidis, Cristina; Del Principe, Maria Ilaria; Bonifacio, Massimiliano; Mosna, Federico; Delia, Mario; Minetto, Paola; Gottardi, Michele; Fracchiolla, Nicola; Mancini, Valentina; Forghieri, Fabio; Zappasodi, Patrizia; Cerrano, Marco; Vitale, Antonella; Audisio, Ernesta; Trappolini, Silvia; Romani, Claud…	Clinical Study
27616778	Extensive cardiac infiltration in acute T-cell lymphoblastic leukemia: occult extra-medullary relapse and remission after salvage chemotherapy.	2019	European heart journal	Baritussio, Anna; Gately, Amy; Pawade, Joya; Marks, David I; Bucciarelli-Ducci, Chiara	Not Available
29269798	Long-term survival following post-allograft relapse of T-cell acute lymphoblastic leukaemia: a novel approach using nelarabine and donor lymphocyte infusions.	2019	Bone marrow transplantation	Burley, K; Wolf, J; Raffoux, E; Marks, D I	Case Study
30022699	Inhibitor selectivity of CNTs and ENTs.	2019	Xenobiotica; the fate of foreign compounds in biological systems	Vaskó, Balázs; Juhász, Viktória; Tóth, Beáta; Kurunczi, Anita; Fekete, Zsolt; Krisjanis Zolnerciks, Joseph; Kis, Emese; Magnan, Rémi; Bidon-Chanal Badia, Axel; Pastor-Anglada, Marçal; Hazai, Eszter; Bikadi, Zsolt; Fülöp, Ferenc; Krajcsi, Peter	Preclinical Study
30701921	The role of nelarabine in the treatment of T-cell acute lymphoblastic leukemia: literature review and own experience.	2019	Terapevticheskii arkhiv	Dyakonova, Y Y; Bydanov, O I; Popov, A M; Olshanskaya, Y V; Boichenko, E G; Aleynikova, O V; Maschan, M A; Shelikhova, L N; Litvinov, D V; Khachatryan, L A; Ponomareva, N I; Fechina, L G; Novichkova, G A; Pashanov, E D; Karachunskiy, A I	Clinical Study
30995847	Therapy of Relapsed/Refractory Acute Lymphoblastic Leukemia Today and Tomorrow.	2019	Klinicka onkologie : casopis Ceske a Slovenske onkologicke spolecnosti	Hrabovský, Š; Folber, F; Doubek, M	No original research
31028821	Multi-targeted anti-leukemic drug design with the incorporation of silicon into Nelarabine: How silicon increases bioactivity.	2019	European journal of pharmaceutical sciences : official journal of the European Federation for Pharmaceutical Sciences	Eryilmaz, Esma; NA; Eryilmaz, Esma	Preclinical Study
31335977	High ENT1 and DCK gene expression levels are a potential biomarker to predict favorable response to nelarabine therapy in T-cell acute lymphoblastic leukemia.	2019	Hematological oncology	Akahane, Koshi; Murakami, Yasushi; Kagami, Keiko; Abe, Masako; Harama, Daisuke; Shinohara, Tamao; Watanabe, Atsushi; Goi, Kumiko; Nishi, Rie; Yamauchi, Takahiro; Kimura, Shunsuke; Takita, Junko; Look, A Thomas; Minegishi, Masayoshi; Sugita, Kanji; Inukai, Takeshi	Preclinical Study
26403537	Nelarabine, cyclosphosphamide and etoposide for adults with relapsed T-cell acute lymphoblastic leukaemia and lymphoma.	2018	British journal of haematology	Luskin, Marlise R; Ganetsky, Alex; Landsburg, Daniel J; Loren, Alison W; Porter, David L; Nasta, Sunita D; Svoboda, Jakub; Luger, Selina M; Frey, Noelle V	Case Study
27117493	Severe, reversible nelarabine-induced neuropathy and myelopathy.	2018	Journal of the peripheral nervous system : JPNS	Alberti, Paola; Parma, Matteo; Pioltelli, Pietro; Pogliani, Enrico Maria; Terruzzi, Elisabetta; Stasia, Alessandra; Doni, Elisa; Cecchetti, Caterina; Cavaletti, Guido	Case Study
28169005	Nelarabine-associated reversible Guillain-Barré-like syndrome or myelopathy in an adult patient with primary refractory T-lymphoblastic lymphoma.	2018	Current problems in cancer	Lalayanni, Chrysavgi; Baldoumi, Eirini; Papayiannopoulos, Sotiris; Tziola, Konstantia; Saloum, Riad; Anagnostopoulos, Achilles	Case Study
28436707	SAMHD1 protects cancer cells from various nucleoside-based antimetabolites.	2018	Cell cycle (Georgetown, Tex.)	Herold, Nikolas; Rudd, Sean G; Sanjiv, Kumar; Kutzner, Juliane; Bladh, Julia; Paulin, Cynthia B J; Helleday, Thomas; Henter, Jan-Inge; Schaller, Torsten	Preclinical Study
28625080	In Vivo PET Imaging of the Activated Immune Environment in a Small Animal Model of Inflammatory Arthritis.	2018	Molecular imaging	Franc, Benjamin L; Goth, Sam; MacKenzie, John; Li, Xiaojuan; Blecha, Joseph; Lam, Tina; Jivan, Salma; Hawkins, Randall A; VanBrocklin, Henry	Preclinical Study
28745456	Pediatric T-ALL complicated by irreversible nelarabine neurotoxicity.	2018	Pediatrics international : official journal of the Japan Pediatric Society	Kanayama, Takuyo; Imamura, Toshihiko; Nakagawa, Norio; Osone, Shinya; Hosoi, Hajime	Case Study
28891074	Nelarabine toxicity in children and adolescents with relapsed/refractory T-ALL/T-LBL: can we avoid throwing the baby out with the bathwater?	2018	British journal of haematology	Malone, Andrea; Smith, Owen P	No original research
29948644	Recent Advances in the Biology and Treatment of T Cell Acute Lymphoblastic Leukemia.	2018	Current hematologic malignancy reports	Hefazi, Mehrdad; Litzow, Mark R	No original research
26899359	MR imaging in nelarabine-induced myelopathy.	2017	Journal of clinical neuroscience : official journal of the Neurosurgical Society of Australasia	Dua, Sumeet G; Jhaveri, Miral D	Case Study
27268298	Lineage switch with t(6;11)(q27;q23) from T-cell lymphoblastic lymphoma to acute monoblastic leukemia at relapse.	2017	Cancer genetics	Higuchi, Yusuke; Tokunaga, Kenji; Watanabe, Yuko; Kawakita, Toshiro; Harada, Naoko; Yamaguchi, Shunichiro; Nosaka, Kisato; Mitsuya, Hiroaki; Asou, Norio	Case Study
27576612	Gene expression ratio as a predictive determinant of nelarabine chemosensitivity in T-lymphoblastic leukemia/lymphoma.	2017	Pediatric blood & cancer	Sripornsawan, Pornpun; Okamoto, Yasuhiro; Nishikawa, Takuro; Kodama, Yuichi; Yamaki, Yuni; Kurauchi, Koichiro; Tanabe, Takayuki; Nakagawa, Shunsuke; Shinkoda, Yuichi; Imuta, Naoko; Kawano, Yoshifumi	Preclinical Study
27776559	Improving nelarabine efficacy in T cell acute lymphoblastic leukemia by targeting aberrant PI3K/AKT/mTOR signaling pathway.	2017	Journal of hematology & oncology	Lonetti, Annalisa; Cappellini, Alessandra; Bertaina, Alice; Locatelli, Franco; Pession, Andrea; Buontempo, Francesca; Evangelisti, Camilla; Evangelisti, Cecilia; Orsini, Ester; Zambonin, Laura; Neri, Luca Maria; Martelli, Alberto Maria; Chiarini, Francesca	Preclinical Study
27869523	Nelarabine in the treatment of pediatric and adult patients with T-cell acute lymphoblastic leukemia and lymphoma.	2017	Expert review of hematology	Kadia, Tapan M; Gandhi, Varsha	No original research
28115371	Management of adults with T-cell lymphoblastic leukemia.	2017	Blood	Marks, David I; Rowntree, Clare	No original research
28328172	Acute lymphoblastic leukemia in adolescents and young adults.	2017	Cancer	Rytting, Michael E; Jabbour, Elias J; O'Brien, Susan M; Kantarjian, Hagop M	No original research
28572504	A PET Imaging Strategy to Visualize Activated T Cells in Acute Graft-versus-Host Disease Elicited by Allogenic Hematopoietic Cell Transplant.	2017	Cancer research	Ronald, John A; Kim, Byung-Su; Gowrishankar, Gayatri; Namavari, Mohammad; Alam, Israt S; D'Souza, Aloma; Nishikii, Hidekazu; Chuang, Hui-Yen; Ilovich, Ohad; Lin, Chih-Feng; Reeves, Robert; Shuhendler, Adam; Hoehne, Aileen; Chan, Carmel T; Baker, Jeanette; Yaghoubi, Shahriar S; VanBrocklin, Henry F; Hawkins, Randall; Franc, Benjamin L; Jivan, Salma; Slater, James B; Verdin, Emily F; Gao, Kenneth T…	Preclinical Study
28771662	Neurotoxic side effects in children with refractory or relapsed T-cell malignancies treated with nelarabine based therapy.	2017	British journal of haematology	Kuhlen, Michaela; Bleckmann, Kirsten; Möricke, Anja; Schrappe, Martin; Vieth, Simon; Escherich, Gabriele; Bronsema, Annika; Vonalt, Annika; Queudeville, Manon; Zwaan, C Michel; Ebinger, Martin; Debatin, Klaus-Michael; Klingebiel, Thomas; Koscielniak, Ewa; Rossig, Claudia; Burkhardt, Birgit; Kolb, Reinhard; Eckert, Cornelia; Borkhardt, Arndt; von Stackelberg, Arend; Chen-Santel, Christiane	Clinical Study
28771663	Safety and efficacy of nelarabine in children and young adults with relapsed or refractory T-lineage acute lymphoblastic leukaemia or T-lineage lymphoblastic lymphoma: results of a phase 4 study.	2017	British journal of haematology	Zwaan, Christian Michel; Kowalczyk, Jerzy; Schmitt, Claudine; Bielorai, Bella; Russo, Mark W; Woessner, Mary; Ranganathan, Sulabha; Leverger, Guy	Clinical Study
28961308	Nelarabine-induced peripheral and central neurotoxicity: can sequential MRI brain imaging help to define its natural history?	2017	British journal of haematology	Ewins, Karl; Malone, Andrea; Phelan, Ethna; Webb, David; McHugh, J C; Smith, Owen	Case Study
28978840	[Current treatment of adult acute lymphoblastic leukemia].	2017	[Rinsho ketsueki] The Japanese journal of clinical hematology	Fujisawa, Shin; NA; Fujisawa, Shin	No original research
28978841	[Treatment of relapsed or refractory acute lymphoblastic leukemia].	2017	[Rinsho ketsueki] The Japanese journal of clinical hematology	Imai, Kiyotoshi; NA; Imai, Kiyotoshi	No original research
29047158	Hyper-CVAD plus nelarabine in newly diagnosed adult T-cell acute lymphoblastic leukemia and T-lymphoblastic lymphoma.	2017	American journal of hematology	Abaza, Yasmin; M Kantarjian, Hagop; Faderl, Stefan; Jabbour, Elias; Jain, Nitin; Thomas, Deborah; Kadia, Tapan; Borthakur, Gautam; D Khoury, Joseph; Burger, Jan; Wierda, William; O'Brien, Susan; Konopleva, Marina; Ferrajoli, Alessandra; Kebriaei, Partow; Dabaja, Bouthaina; Kornblau, Steven; Alvarado, Yesid; Daver, Naval; Pemmaraju, Naveen; Bose, Prithviraj; Thompson, Philip; Al Azzawi, Hind; Kell…	Clinical Study
24664478	Nelarabine neurotoxicity with concurrent intrathecal chemotherapy: Case report and review of literature.	2016	Journal of oncology pharmacy practice : official publication of the International Society of Oncology Pharmacy Practitioners	Ngo, Dat; Patel, Samit; Kim, Eun Jeong; Brar, Rondeep; Koontz, Michael Z	Case Study
26293208	Coma associated with nelarabine in an elderly patient with T-cell acute lymphoblastic leukemia and severe chronic renal disease.	2016	Leukemia & lymphoma	Nishijima, Tomohiro F; Shea, Thomas C; Wood, William A; Voorhees, Peter M; Jamieson, Katarzyna	Case Study
26369814	Base-Modified Nucleosides as Chemotherapeutic Agents: Past and Future.	2016	Current topics in medicinal chemistry	Burke, Matthew P; Borland, Kayla M; Litosh, Vladislav A	No original research
26835275	Improving outcomes in childhood T-cell acute lymphoblastic leukemia: promising results from the Children's Oncology Group incorporating nelarabine into front-line therapy.	2016	Translational pediatrics	Muffly, Lori; Larson, Richard A	No original research
24801016	Different clones of acute leukemia after successful treatment of Hodgkin's disease.	2015	Annals of hematology	Schnetzke, Ulf; Schrenk, Karin; Spies-Weisshart, Bärbel; Kunert, Christa; Hochhaus, Andreas; Scholl, Sebastian	Case Study
25070259	Reduced drug incorporation into DNA and antiapoptosis as the crucial mechanisms of resistance in a novel nelarabine-resistant cell line.	2015	BMC cancer	Yamauchi, Takahiro; Uzui, Kanako; Nishi, Rie; Shigemi, Hiroko; Ueda, Takanori	Preclinical Study
25297761	[Treatment of adult Ph-negative acute lymphoblastic leukemia].	2015	[Rinsho ketsueki] The Japanese journal of clinical hematology	Imai, Kiyotoshi; NA; Imai, Kiyotoshi	Not Available
25471034	Philadelphia chromosome-negative acute lymphoblastic leukemia: therapies under development.	2015	Future oncology (London, England)	Parikh, Sameer A; Litzow, Mark R	No original research
25502893	Update on biology and treatment of T-cell acute lymphoblastic leukaemia.	2015	Current opinion in pediatrics	Patrick, Katharine; Vora, Ajay	No original research
25745552	Clinical reversible myelopathy in T-cell lymphoblastic lymphoma treated with nelarabine and radiotherapy: report of a case and review of literature of an increasing complication.	2015	Mediterranean journal of hematology and infectious diseases	Tisi, Maria Chiara; Ausoni, Giuseppe; Vita, Maria Gabriella; Tartaglione, Tommaso; Balducci, Mario; Laurenti, Luca; Chiusolo, Patrizia; Hohaus, Stefan; Sica, Simona	Case Study
25755211	Safe integration of nelarabine into intensive chemotherapy in newly diagnosed T-cell acute lymphoblastic leukemia: Children's Oncology Group Study AALL0434.	2015	Pediatric blood & cancer	Winter, Stuart S; Dunsmore, Kimberly P; Devidas, Meenakshi; Eisenberg, Nancy; Asselin, Barbara L; Wood, Brent L; Leonard Rn, Marcia S; Murphy, John; Gastier-Foster, Julie M; Carroll, Andrew J; Heerema, Nyla A; Loh, Mignon L; Raetz, Elizabeth A; Winick, Naomi J; Carroll, William L; Hunger, Stephen P	Clinical Study
25768269	Advances in the treatment of relapsed/refractory acute lymphoblastic leukemia: a case study compendium.	2015	Clinical advances in hematology & oncology : H&O	Roboz, Gail J; Jabbour, Elias J; Faderl, Stefan; Douer, Dan	No original research
25768275	New developments in acute lymphoblastic leukemia.	2015	Clinical advances in hematology & oncology : H&O	Douer, Dan; Thomas, Deborah A	No original research
25831743	[Cytidine].	2015	Nihon rinsho. Japanese journal of clinical medicine	Terui, Yasuhito; NA; Terui, Yasuhito	Not Available
25866685	Nelarabine associated myotoxicity and rhabdomyolysis.	2015	Case reports in hematology	Haider, Mahnur; Rizvi, Syed Ahsan; Kasi, Pashtoon Murtaza	Case Study
25966987	How I treat T-cell acute lymphoblastic leukemia in adults.	2015	Blood	Litzow, Mark R; Ferrando, Adolfo A	Case Study
25966988	How I treat adults with relapsed or refractory Philadelphia chromosome-negative acute lymphoblastic leukemia.	2015	Blood	Frey, Noelle V; Luger, Selina M	Case Study
23648236	Nelarabine for T cell acute lymphoblastic leukemia relapsing after allogeneic hematopoietic stem cell transplantation: an opportunity to improve survival.	2014	Biology of blood and marrow transplantation : journal of the American Society for Blood and Marrow Transplantation	Forcade, Edouard; Leguay, Thibaut; Vey, Norbert; Baruchel, André; Delaunay, Jacques; Robin, Marie; Socié, Gérard; Dombret, Hervé; Peffault de Latour, Régis; Raffoux, Emmanuel	Clinical Study
23773228	Novel agents and biomarkers for acute lymphoid leukemia.	2014	Journal of hematology & oncology	Zhao, Yanmin; Huang, He; Wei, Guoqing	No original research
23873785	Fatal neurological side-effects with necrosis of spinal cord following nelarabine treatment in a child with relapsed T-cell acute lymphoblastic leukemia.	2014	American journal of hematology	Hartz, Bernd; Löbel, Ulrike; Hagel, Christian; Escherich, Gabriele	Case Study
24157581	The combination of hyper-CVAD plus nelarabine as frontline therapy in adult T-cell acute lymphoblastic leukemia and T-lymphoblastic lymphoma: MD Anderson Cancer Center experience.	2014	Leukemia	Jain, P; Kantarjian, H; Ravandi, F; Thomas, D; O'Brien, S; Kadia, T; Burger, J; Borthakur, G; Daver, N; Jabbour, E; Konopleva, M; Cortes, J; Pemmaraju, N; Kelly, M A; Cardenas-Turanzas, M; Garris, R; Faderl, S	Clinical Study
24206590	SFPO and ESOP recommendations for the practical stability of anticancer drugs: an update.	2014	Annales pharmaceutiques francaises	Vigneron, J; Astier, A; Trittler, R; Hecq, J D; Daouphars, M; Larsson, I; Pourroy, B; Pinguet, F	No original research
24454966	Drug targets for cell cycle dysregulators in leukemogenesis: in silico docking studies.	2014	PloS one	Jayaraman, Archana; Jamil, Kaiser	Preclinical Study
25202070	A nelarabine-resistant T-lymphoblastic leukemia CCRF-CEM variant cell line is cross-resistant to the purine nucleoside phosphorylase inhibitor forodesine.	2014	Anticancer research	Yamauchi, Takahiro; Uzui, Kanako; Nishi, Rie; Tasaki, Toshiki; Ueda, Takanori	Preclinical Study
25379043	Advancements in the treatment of pediatric acute leukemia and brain tumor - continuous efforts for 100% cure.	2014	Korean journal of pediatrics	Ju, Hee Young; Hong, Che Ry; Shin, Hee Young	No original research
22910410	A potential role of fetal hemoglobin in the development of multidrug resistance.	2013	Biochemical and biophysical research communications	Fyrberg, A; Skoglund, K; Wolk, M; Lotfi, K	Preclinical Study
23320492	Combination of guanine arabinoside and Bcl-2 inhibitor YC137 overcomes the cytarabine resistance in HL-60 leukemia cell line.	2013	Cancer science	Nishi, Rie; Yamauchi, Takahiro; Negoro, Eiju; Takemura, Haruyuki; Ueda, Takanori	Preclinical Study
23377281	Activating mutations in the NT5C2 nucleotidase gene drive chemotherapy resistance in relapsed ALL.	2013	Nature medicine	Tzoneva, Gannie; Perez-Garcia, Arianne; Carpenter, Zachary; Khiabanian, Hossein; Tosello, Valeria; Allegretta, Maddalena; Paietta, Elisabeth; Racevskis, Janis; Rowe, Jacob M; Tallman, Martin S; Paganin, Maddalena; Basso, Giuseppe; Hof, Jana; Kirschner-Schwabe, Renate; Palomero, Teresa; Rabadan, Raul; Ferrando, Adolfo	Preclinical Study
23566572	Older and new purine nucleoside analogs for patients with acute leukemias.	2013	Cancer treatment reviews	Robak, Pawel; Robak, Tadeusz	No original research
23715575	Irreversible myelopathy associated with nelaribine in T-cell acute lymphoblastic leukemia.	2013	Journal of clinical oncology : official journal of the American Society of Clinical Oncology	Gollard, Russell P; Selco, Scott	Case Study
23757212	Irreversible neurological defects in the lower extremities after haploidentical stem cell transplantation: possible association with nelarabine.	2013	American journal of hematology	Kawakami, Manabu; Taniguchi, Kyoko; Yoshihara, Satoshi; Ishii, Shinichi; Kaida, Katsuji; Ikegame, Kazuhiro; Okada, Masaya; Watanabe, Shohei; Nishina, Takuya; Hamada, Hidefumi; Nakagawa, Masashi; Ogawa, Hiroyasu	Clinical Study
20838911	Synthesis of 2'-deoxy-2'-[18F]fluoro-9-ß-D-arabinofuranosylguanine: a novel agent for imaging T-cell activation with PET.	2012	Molecular imaging and biology	Namavari, Mohammad; Chang, Ya-Fang; Kusler, Brenda; Yaghoubi, Shahriar; Mitchell, Beverly S; Gambhir, Sanjiv Sam	Preclinical Study
21353591	Treatment of acute lymphoblastic leukemia in adults.	2012	Critical reviews in oncology/hematology	Narayanan, Sujata; Shami, Paul J	No original research
22184539	Precursor T-Cell acute lymphoblastic leukemia/lymphoma with rare presentation in the urinary bladder.	2012	Hematology reports	Pham, Alexander; Steinberg, Amir; Kwok, Brian; Lopez, Angela; Lim, Stephen; Lill, Michael	Case Study
22483155	Novel and emerging drugs for rarer chronic lymphoid leukaemias.	2012	Current cancer drug targets	Matutes, E; NA; Matutes, E	No original research
22591387	Purine nucleoside analogs in the treatment of rarer chronic lymphoid leukemias.	2012	Current pharmaceutical design	Robak, Tadeusz; Robak, Pawel	No original research
22734022	Pilot study of nelarabine in combination with intensive chemotherapy in high-risk T-cell acute lymphoblastic leukemia: a report from the Children's Oncology Group.	2012	Journal of clinical oncology : official journal of the American Society of Clinical Oncology	Dunsmore, Kimberly P; Devidas, Meenakshi; Linda, Stephen B; Borowitz, Michael J; Winick, Naomi; Hunger, Stephen P; Carroll, William L; Camitta, Bruce M	Clinical Study
18516261	Role of nelarabine in the treatment of T-cell acute lymphoblastic leukemia and T-cell lymphoblastic lymphoma.	2011	Therapeutics and clinical risk management	Cooper, Todd M; NA; Cooper, Todd M	No original research
20603113	Activation of guanine-ß-D-arabinofuranoside and deoxyguanosine to triphosphates by a common pathway blocks T lymphoblasts at different checkpoints.	2011	Experimental cell research	Leanza, Luigi; Miazzi, Cristina; Ferraro, Paola; Reichard, Peter; Bianchi, Vera	Preclinical Study
20616909	Profile of nelarabine: use in the treatment of T-cell acute lymphoblastic leukemia.	2011	OncoTargets and therapy	Reilly, Kelly M; Kisor, David F	No original research
20796200	Towards the development of a rapid, portable, surface enhanced Raman spectroscopy based cleaning verification system for the drug nelarabine.	2011	The Journal of pharmacy and pharmacology	Corrigan, Damion K; Salton, Neale A; Preston, Chris; Piletsky, Sergey	Preclinical Study
21110023	Induction of fetal hemoglobin and ABCB1 gene expression in 9-ß-D-arabinofuranosylguanine-resistant MOLT-4 cells.	2011	Cancer chemotherapy and pharmacology	Fyrberg, Anna; Peterson, Curt; Kågedal, Bertil; Lotfi, Kourosh	Preclinical Study
21151585	Nelarabine in the treatment of refractory T-cell malignancies.	2011	Clinical Medicine Insights. Oncology	Roecker, Andrew M; Stockert, Amy; Kisor, David F	No original research
21190039	Educational paper. The development of new therapies for pediatric oncology.	2011	European journal of pediatrics	Horton, Terzah M; Berg, Stacey L	No original research
21320002	New nucleoside analogs for patients with hematological malignancies.	2011	Expert opinion on investigational drugs	Robak, Tadeusz; NA; Robak, Tadeusz	No original research
21715318	High single-drug activity of nelarabine in relapsed T-lymphoblastic leukemia/lymphoma offers curative option with subsequent stem cell transplantation.	2011	Blood	Gökbuget, Nicola; Basara, Nadezda; Baurmann, Herrad; Beck, Joachim; Brüggemann, Monika; Diedrich, Helmut; Güldenzoph, Björn; Hartung, Gernot; Horst, Heinz-August; Hüttmann, Andreas; Kobbe, Guido; Naumann, Ralph; Ratei, Richard; Reichle, Albrecht; Serve, Hubert; Stelljes, Matthias; Viardot, Andreas; Wattad, Mohammed; Hoelzer, Dieter	Clinical Study
21730354	In vitro efficacy of forodesine and nelarabine (ara-G) in pediatric leukemia.	2011	Blood	Homminga, Irene; Zwaan, C Michel; Manz, Chantal Y; Parker, Cynthia; Bantia, Shanta; Smits, Willem Korstiaan; Higginbotham, Fiona; Pieters, Rob; Meijerink, Jules P P	Preclinical Study
21737993	Phase I study of nelarabine in patients with relapsed or refractory T-ALL/T-LBL.	2011	[Rinsho ketsueki] The Japanese journal of clinical hematology	Horibe, Keizo; Takimoto, Tetsuya; Yokozawa, Toshiya; Makimoto, Atsushi; Kobayashi, Yukio; Ogawa, Chitose; Ohno, Ryuzo; Koh, Nobuyuki; Katsura, Koichi; Tobinai, Kensei	Clinical Study
21865110	[Novel conventional therapies in onco-hemathology].	2011	Bulletin du cancer	Baleydier, Frédéric; Domenech, Carine; Thomas, Xavier	No original research
19825456	Nelarabine for the treatment of patients with relapsed or refractory T-cell acute lymphoblastic leukemia or lymphoblastic lymphoma.	2010	Hematology/oncology clinics of North America	DeAngelo, Daniel J; NA; DeAngelo, Daniel J	No original research
19828704	T-cell acute lymphoblastic leukemia in adults: clinical features, immunophenotype, cytogenetics, and outcome from the large randomized prospective trial (UKALL XII/ECOG 2993).	2010	Blood	Marks, David I; Paietta, Elisabeth M; Moorman, Anthony V; Richards, Susan M; Buck, Georgina; DeWald, Gordon; Ferrando, Adolfo; Fielding, Adele K; Goldstone, Anthony H; Ketterling, Rhett P; Litzow, Mark R; Luger, Selina M; McMillan, Andrew K; Mansour, Marc R; Rowe, Jacob M; Tallman, Martin S; Lazarus, Hillard M	No original research
20043113	A new high-performance liquid chromatography method determines low production of 9-beta-D-arabinofuranosylguanine triphosphate, an active metabolite of nelarabine, in adult T-cell leukemia cells.	2010	Oncology reports	Yamauchi, Takahiro; Nishi, Rie; Kitazumi, Kazuhiro; Nakano, Tsuyoshi; Ueda, Takanori	Preclinical Study
20425428	Novel therapies for relapsed acute lymphoblastic leukemia.	2010	Current hematologic malignancy reports	Fullmer, Amber; O'Brien, Susan; Kantarjian, Hagop; Jabbour, Elias	No original research
20528871	Salvage therapy with nelarabine, etoposide, and cyclophosphamide in relapsed/refractory paediatric T-cell lymphoblastic leukaemia and lymphoma.	2010	British journal of haematology	Commander, Leah A; Seif, Alix E; Insogna, Iris G; Rheingold, Susan R	Clinical Study
20658590	Complete paraplegia after nelarabine treatment in a T-cell acute lymphoblastic leukemia adult patient.	2010	American journal of hematology	Papayannidis, Cristina; Iacobucci, Ilaria; Abbenante, Maria Chiara; Curti, Antonio; Paolini, Stefania; Parisi, Sarah; Baccarani, Michele; Martinelli, Giovanni	Case Study
19157550	Nelarabine induced complete remission in an adult with refractory T-lineage acute lymphoblastic leukemia: A case report and review of the literature.	2009	Leukemia research	Sigalas, Panagiotis; Tourvas, Aristomenis-Dimitrios; Moulakakis, Antonios; Pangalis, Gerasimos; Kontopidou, Flora	Case Study
19225230	[Severe liver injury following nelarabine chemotherapy for T-cell lymphoblastic lymphoma].	2009	[Rinsho ketsueki] The Japanese journal of clinical hematology	Iino, Masaki; NA; Iino, Masaki	Case Study
19325518	Current status of older and new purine nucleoside analogues in the treatment of lymphoproliferative diseases.	2009	Molecules (Basel, Switzerland)	Robak, Tadeusz; Korycka, Anna; Lech-Maranda, Ewa; Robak, Pawel	No original research
19382393	Nelarabine: new drug. T-lymphoblastic leukaemia/lymphoma: more evaluation needed.	2009	Prescrire international	NA, NA; NA; NA, NA	No original research
19481540	Acute cytotoxicity of arabinofuranosyl nucleoside analogs is not dependent on mitochondrial DNA.	2009	Experimental cell research	Curbo, Sophie; Johansson, Magnus; Balzarini, Jan; Lewis, Lionel D; Karlsson, Anna	Preclinical Study
19523826	Synthesis of 9-beta-d-arabinofuranosylguanine by combined use of two whole cell biocatalysts.	2009	Bioorganic & medicinal chemistry letters	Médici, Rosario; Iribarren, Adolfo M; Lewkowicz, Elizabeth S	Preclinical Study
16988579	Clofarabine and nelarabine: two new purine nucleoside analogs.	2008	Current opinion in oncology	Gandhi, Varsha; Plunkett, William	No original research
17512588	Nelarabine activity in acute biphenotypic leukemia.	2008	Leukemia research	Alvarado, Yesid; Welch, Mary Alma; Swords, Ronan; Bruzzi, John; Schlette, Ellen; Giles, Francis J	Case Study
17927282	Treatment of acute lymphoblastic leukaemia : a new era.	2008	Drugs	Apostolidou, Effrosyni; Swords, Ronan; Alvarado, Yesid; Giles, Francis J	No original research
17940627	Efficacy of low dose clofarabine in refractory precursor T- acute lymphoblastic leukemia.	2008	The Yale journal of biology and medicine	Choi, Jaehyuk; Foss, Francine	Case Study
18035189	Nelarabine: a novel purine antimetabolite antineoplastic agent.	2008	Clinical therapeutics	Buie, Larry W; Epstein, Stacy S; Lindley, Celeste M	No original research
18086342	Three new drugs for acute lymphoblastic leukemia: nelarabine, clofarabine, and forodesine.	2008	Seminars in oncology	Larson, Richard A; NA; Larson, Richard A	No original research
18086345	Clinical management of T-cell malignancies: current perspectives, key issues, and emerging therapies.	2008	Seminars in oncology	Cheson, Bruce D; NA; Cheson, Bruce D	No original research
18309944	Phase I trial of nelarabine in indolent leukemias.	2008	Journal of clinical oncology : official journal of the American Society of Clinical Oncology	Gandhi, Varsha; Tam, Constantine; O'Brien, Susan; Jewell, Roxanne C; Rodriguez, Carlos O; Lerner, Susan; Plunkett, William; Keating, Michael J	Clinical Study
18318562	Nelarabine.	2008	Drugs	Sanford, Mark; Lyseng-Williamson, Katherine A	No original research
18389098	Gateways to clinical trials.	2008	Methods and findings in experimental and clinical pharmacology	Bayés, M; Rabasseda, X	No original research
18433608	Beyond the guidelines in the treatment of peripheral T-cell lymphoma: new drug development.	2008	Journal of the National Comprehensive Cancer Network : JNCCN	Chen, Andy I; Advani, Ranjana H	No original research
18473803	Cytotoxic nucleoside analogues: different strategies to improve their clinical efficacy.	2008	Current medicinal chemistry	Galmarini, C M; Popowycz, F; Joseph, B	No original research
18473971	Nelarabine: a new purine analog in the treatment of hematologic malignancies.	2008	Reviews on recent clinical trials	Curbo, Sophie; Karlsson, Anna	No original research
18537755	Novel purine nucleoside analogues for hematological malignancies.	2008	Recent patents on anti-cancer drug discovery	Korycka, Anna; Lech-Maranda, Ewa; Robak, Tadeusz	No original research
18586926	FDA drug approval summary: nelarabine (Arranon) for the treatment of T-cell lymphoblastic leukemia/lymphoma.	2008	The oncologist	Cohen, Martin H; Johnson, John R; Justice, Robert; Pazdur, Richard	No original research
18600535	Reduced levels of mitochondrial DNA increases the toxicity of 9-beta-D-arabinofuranosylguanine (araG).	2008	Nucleosides, nucleotides & nucleic acids	Bjerke, M; Balzarini, J; Karlsson, A	Preclinical Study
18773127	Gateways to clinical trials.	2008	Methods and findings in experimental and clinical pharmacology	Tomillero, A; Moral, M A	No original research
16885999	Enhanced toxicity of purine nucleoside analogs in cells expressing Drosophila melanogaster nucleoside kinase mutants.	2007	Gene therapy	Solaroli, N; Johansson, M; Balzarini, J; Karlsson, A	Preclinical Study
16925505	Nelarabine in the treatment of refractory T-cell malignant diseases.	2007	Expert opinion on pharmacotherapy	Kline, Justin; Larson, Richard A	No original research
16953392	Plasma and cerebrospinal fluid pharmacokinetics of nelarabine in nonhuman primates.	2007	Cancer chemotherapy and pharmacology	Berg, Stacey L; Brueckner, Claudia; Nuchtern, Jed G; Dauser, Robert; McGuffey, Leticia; Blaney, Susan M	Preclinical Study
17107284	Novel purine nucleoside analogues for T-cell-lineage acute lymphoblastic leukaemia and lymphoma.	2007	Expert opinion on investigational drugs	Ravandi, Farhad; Gandhi, Varsha	No original research
17168705	Purine nucleoside analogs as immunosuppressive and antineoplastic agents: mechanism of action and clinical activity.	2007	Current medicinal chemistry	Robak, Tadeusz; Lech-Maranda, Ewa; Korycka, Anna; Robak, Ewa	No original research
17273084	New drugs 07, part I.	2007	Nursing	Hussar, Daniel A; NA; Hussar, Daniel A	No original research
17301519	[Recent advance in treatment of childhood acute lymphoblastic leukemia].	2007	Gan to kagaku ryoho. Cancer & chemotherapy	Watanabe, Arata; NA; Watanabe, Arata	No original research
17324575	Novel selective human mitochondrial kinase inhibitors: design, synthesis and enzymatic activity.	2007	Bioorganic & medicinal chemistry	Ciliberti, Nunzia; Manfredini, Stefano; Angusti, Angela; Durini, Elisa; Solaroli, Nicola; Vertuani, Silvia; Buzzoni, Lisa; Bonache, Maria Cruz; Ben-Shalom, Efrat; Karlsson, Anna; Saada, Ann; Balzarini, Jan	Preclinical Study
17325839	The long and winding road of the clinical development of Nelarabine.	2007	Leukemia & lymphoma	Kurtzberg, Joanne; NA; Kurtzberg, Joanne	No original research
17325852	Results of a phase II study of 506U78 in cutaneous T-cell lymphoma and peripheral T-cell lymphoma: CALGB 59901.	2007	Leukemia & lymphoma	Czuczman, Myron S; Porcu, Pierluigi; Johnson, Jeffrey; Niedzwiecki, Donna; Kelly, Michael; Hsi, Eric D; Cook, James R; Canellos, George; Cheson, Bruce D	Clinical Study
17344466	Nelarabine induces complete remissions in adults with relapsed or refractory T-lineage acute lymphoblastic leukemia or lymphoblastic lymphoma: Cancer and Leukemia Group B study 19801.	2007	Blood	DeAngelo, Daniel J; Yu, Daohai; Johnson, Jeffrey L; Coutre, Steven E; Stone, Richard M; Stopeck, Alison T; Gockerman, Jon P; Mitchell, Beverly S; Appelbaum, Frederick R; Larson, Richard A	Clinical Study
17391490	In vitro cytotoxicity of nelarabine, clofarabine and flavopiridol in paediatric acute lymphoblastic leukaemia.	2007	British journal of haematology	Beesley, Alex H; Palmer, Misty-Lee; Ford, Jette; Weller, Renae E; Cummings, Aaron J; Freitas, Joseph R; Firth, Martin J; Perera, Kanchana U; de Klerk, Nicholas H; Kees, Ursula R	Preclinical Study
17459340	Cell cycle effect on the activity of deoxynucleoside analogue metabolising enzymes.	2007	Biochemical and biophysical research communications	Fyrberg, Anna; Albertioni, Freidoun; Lotfi, Kourosh	Preclinical Study
17490647	Depletion of mitochondrial DNA by down-regulation of deoxyguanosine kinase expression in non-proliferating HeLa cells.	2007	Experimental cell research	Franco, Maribel; Johansson, Magnus; Karlsson, Anna	Preclinical Study
15870141	Nelarabine: a nucleoside analog with efficacy in T-cell and other leukemias.	2006	The Annals of pharmacotherapy	Kisor, David F; NA; Kisor, David F	No original research
16467734	Nelarabine (Arranon) for T-cell acute lymphoblastic leukemia.	2006	The Medical letter on drugs and therapeutics	NA, NA; NA; NA, NA	Not Available
16485343	Nelarabine.	2006	Nature reviews. Drug discovery	Gandhi, Varsha; Keating, Michael J; Bate, Guy; Kirkpatrick, Peter	No original research
16532541	New drug to treat rare leukemia and lymphoma.	2006	FDA consumer	NA, NA; NA; NA, NA	No original research
16602235	New drugs: abatacept, sorafenib, and nelarabine.	2006	Journal of the American Pharmacists Association : JAPhA	Hussar, Daniel A; NA; Hussar, Daniel A	Not Available
16719832	Pharmacological and clinical studies on purine nucleoside analogs--new anticancer agents.	2006	Mini reviews in medicinal chemistry	Lech-Maranda, E; Korycka, A; Robak, T	No original research
16845450	Gateways to clinical trials.	2006	Methods and findings in experimental and clinical pharmacology	Bayes, M; Rabasseda, X; Prous, J R	No original research
16894400	Nelarabine use in leukemias.	2006	Drugs of today (Barcelona, Spain : 1998)	Kisor, David F; NA; Kisor, David F	No original research
16922610	Nelarabine: efficacy in the treatment of clinical malignancies.	2006	Future oncology (London, England)	Roecker, Andrew M; Allison, Jeffery C; Kisor, David F	No original research
17000665	Approval summary: nelarabine for the treatment of T-cell lymphoblastic leukemia/lymphoma.	2006	Clinical cancer research : an official journal of the American Association for Cancer Research	Cohen, Martin H; Johnson, John R; Massie, Tristan; Sridhara, Rajeshwari; McGuinn, W David; Abraham, Sophia; Booth, Brian P; Goheer, M Anwar; Morse, David; Chen, Xiao H; Chidambaram, Nallaperumal; Kenna, Leslie; Gobburu, Jogarao V; Justice, Robert; Pazdur, Richard	No original research
17030633	Milestones in oncology: introducing a new section.	2006	The oncologist	Murphy, Martin J; NA; Murphy, Martin J	No original research
17030634	The legacy of great science: the work of Nobel Laureate Gertrude Elion lives on.	2006	The oncologist	Koenig, Rick; NA; Koenig, Rick	No original research
17058903	[Glaxo Smith Kline. A large oncology pipeline].	2006	Medizinische Monatsschrift fur Pharmazeuten	NA, NA; NA; NA, NA	Not Available
15908649	Phase II study of nelarabine (compound 506U78) in children and young adults with refractory T-cell malignancies: a report from the Children's Oncology Group.	2005	Journal of clinical oncology : official journal of the American Society of Clinical Oncology	Berg, Stacey L; Blaney, Susan M; Devidas, Meenakshi; Lampkin, Tom A; Murgo, Anthony; Bernstein, Mark; Billett, Amy; Kurtzberg, Joanne; Reaman, Greg; Gaynon, Paul; Whitlock, James; Krailo, Mark; Harris, Michael B	Clinical Study
15908652	Phase I study of 506U78 administered on a consecutive 5-day schedule in children and adults with refractory hematologic malignancies.	2005	Journal of clinical oncology : official journal of the American Society of Clinical Oncology	Kurtzberg, J; Ernst, T J; Keating, M J; Gandhi, V; Hodge, J P; Kisor, D F; Lager, J J; Stephens, C; Levin, J; Krenitsky, T; Elion, G; Mitchell, B S	Clinical Study
16084842	Phosphorylation of 9-beta-D-arabinofuranosylguanine monophosphate by Drosophila melanogaster guanylate kinase.	2005	Biochemical pharmacology	Johansson, Magnus; Amiri, Marjan; Karlsson, Anna	Preclinical Study
16178817	Purine nucleoside analogues for the treatment of hematological malignancies: pharmacology and clinical applications.	2005	Current cancer drug targets	Robak, T; Korycka, A; Kasznicki, M; Wrzesien-Kus, A; Smolewski, P	No original research
14685303	Gateways to clinical trials.	2004	Methods and findings in experimental and clinical pharmacology	Bayes, M; Rabasseda, X; Prous, J R	No original research
15242246	Purine nucleoside antimetabolites in development for the treatment of cancer.	2004	Current opinion in investigational drugs (London, England : 2000)	Parker, William B; Secrist, John A; Waud, William R	No original research
15481249	New nucleoside analogs in the treatment of hematological disorders.	2004	Acta poloniae pharmaceutica	Szafraniec, Sylwia I; Stachnik, Krzysztof J; Skierski, Janusz S	No original research
12750168	Mechanisms for T-cell selective cytotoxicity of arabinosylguanine.	2003	Blood	Rodriguez, Carlos O; Stellrecht, Christine M; Gandhi, Varsha	Preclinical Study
12878202	Effects of 9-beta-D-arabinofuranosylguanine on mitochondria in CEM T-lymphoblast leukemia cells.	2003	Biochemical and biophysical research communications	Curbo, Sophie; Zhivotovsky, Boris; Johansson, Magnus; Karlsson, Anna	Preclinical Study
12948853	The novel nucleoside transport system exhibited by NB4 cells, csg, transports deoxyguanosine analogues, including ara-G.	2003	Biochemical pharmacology	Flanagan, Sheryl A; Gandhi, Varsha; Secrist, John A; Meckling, Kelly A	Preclinical Study
11753605	Nitric oxide enhancement of fludarabine cytotoxicity for B-CLL lymphocytes.	2002	Leukemia	Adams, D J; Levesque, M C; Weinberg, J B; Smith, K L; Flowers, J L; Moore, J; Colvin, O M; Silber, R	Preclinical Study
11812944	CD4-CD8-"Double-negative" cutaneous T-cell lymphomas share common histologic features and an aggressive clinical course.	2002	The American journal of surgical pathology	Jones, Dan; Vega, Francisco; Sarris, Andreas H; Medeiros, L Jeffrey	Case Study
11896543	Real-time quantitative PCR assays for deoxycytidine kinase, deoxyguanosine kinase and 5'-nucleotidase mRNA measurement in cell lines and in patients with leukemia.	2002	Leukemia	Månsson, E; Liliemark, E; Söderhäll, S; Gustafsson, G; Eriksson, S; Albertioni, F	Preclinical Study
12036920	Arabinosylguanine is phosphorylated by both cytoplasmic deoxycytidine kinase and mitochondrial deoxyguanosine kinase.	2002	Cancer research	Rodriguez, Carlos O; Mitchell, Beverly S; Ayres, Mary; Eriksson, Staffan; Gandhi, Varsha	Preclinical Study
12054684	Low level of mitochondrial deoxyguanosine kinase is the dominant factor in acquired resistance to 9-beta-D-arabinofuranosylguanine cytotoxicity.	2002	Biochemical and biophysical research communications	Lotfi, Kourosh; Månsson, Emma; Peterson, Curt; Eriksson, Staffan; Albertioni, Freidoun	Preclinical Study
12413945	Resistance to mitochondrial- and Fas-mediated apoptosis in human leukemic cells with acquired resistance to 9-beta-D-arabinofuranosylguanosine.	2002	Biochemical and biophysical research communications	Månsson, Emma; Stridh, Helene; Albertioni, Freidoun	Preclinical Study
11043760	High-performance liquid chromatography method for the determination and quantitation of arabinosylguanine triphosphate and fludarabine triphosphate in human cells.	2001	Journal of chromatography. B, Biomedical sciences and applications	Rodriguez, C O; Plunkett, W; Paff, M T; Du, M; Nowak, B; Ramakrishna, P; Keating, M J; Gandhi, V	Preclinical Study
11147228	Recent clinical trials in acute lymphocytic leukemia by the Cancer and Leukemia Group B.	2001	Hematology/oncology clinics of North America	Larson, R A; NA; Larson, R A	No original research
11304766	Evaluation of the combination of nelarabine and fludarabine in leukemias: clinical response, pharmacokinetics, and pharmacodynamics in leukemia cells.	2001	Journal of clinical oncology : official journal of the American Society of Clinical Oncology	Gandhi, V; Plunkett, W; Weller, S; Du, M; Ayres, M; Rodriguez, C O; Ramakrishna, P; Rosner, G L; Hodge, J P; O'Brien, S; Keating, M J	Clinical Study
11417472	Nucleoside analogues: mechanisms of drug resistance and reversal strategies.	2001	Leukemia	Galmarini, C M; Mackey, J R; Dumontet, C	No original research
11437369	Dual mechanisms of 9-beta-D-arabinofuranosylguanine resistance in CEM T-lymphoblast leukemia cells.	2001	Biochemical and biophysical research communications	Curbo, S; Zhu, C; Johansson, M; Balzarini, J; Karlsson, A	Preclinical Study
11463492	Identification and characterization of human deoxyguanosine kinase cDNA fragments.	2001	Cancer letters	Månsson, E; Jönsson, K; Albertioni, F	Preclinical Study
11585009	Nucleoside analogues in the treatment of haematological malignancies.	2001	Expert opinion on pharmacotherapy	Johnson, S A; NA; Johnson, S A	No original research
10617581	Nucleotide requirements for the in vitro activation of the apoptosis protein-activating factor-1-mediated caspase pathway.	2000	The Journal of biological chemistry	Genini, D; Budihardjo, I; Plunkett, W; Wang, X; Carrera, C J; Cottam, H B; Carson, D A; Leoni, L M	Preclinical Study
10694549	Pharmacokinetics of nelarabine and 9-beta-D-arabinofuranosyl guanine in pediatric and adult patients during a phase I study of nelarabine for the treatment of refractory hematologic malignancies.	2000	Journal of clinical oncology : official journal of the American Society of Clinical Oncology	Kisor, D F; Plunkett, W; Kurtzberg, J; Mitchell, B; Hodge, J P; Ernst, T; Keating, M J; Gandhi, V	Clinical Study
10733261	Management of chronic lymphocytic leukaemia.	2000	Drugs & aging	Kalil, N; Cheson, B D	No original research
10838071	Differential incorporation of 1-beta-D-arabinofuranosylcytosine and 9-beta-D-arabinofuranosylguanine into nuclear and mitochondrial DNA.	2000	FEBS letters	Zhu, C; Johansson, M; Karlsson, A	Preclinical Study
10867138	In vitro chemo-sensitivity of B-chronic lymphocytic leukaemia to ara-G.	2000	Leukemia research	Bromidge, T; Frewin, R; Johnson, S	Preclinical Study
9815603	Pharmacological and biochemical strategies to increase the accumulation of arabinofuranosylguanine triphosphatein primary human leukemia cells.	1999	Clinical cancer research : an official journal of the American Association for Cancer Research	Rodriguez, C O; Legha, J K; Estey, E; Keating, M J; Gandhi, V	Preclinical Study
9815664	Leukemia: A model for drug development.	1999	Clinical cancer research : an official journal of the American Association for Cancer Research	Keating, M J; NA; Keating, M J	No original research
9921974	Complete hematologic and cytogenetic response to 2-amino-9-beta-D-arabinosyl-6-methoxy-9H-guanine in a patient with chronic myelogenous leukemia in T-cell blastic phase: a case report and review of the literature.	1999	Cancer	Aguayo, A; Cortes, J E; Kantarjian, H M; Beran, M; Gandhi, V; Plunkett, W; Kurtzberg, J; Keating, M J	Case Study
10326222	Clinically relevant deoxycytidine levels are high enough to profoundly alter 9-beta-D-arabinofuranosylguanine cytotoxicity for human T-cell acute leukemia cells in vitro.	1999	Pediatric hematology and oncology	Cohen, J D; Strock, D J; Teik, J E; LaGuardia, E A; Katz, T B	Preclinical Study
10334953	Enzymic acylation of 506U78 (2-amino-9-beta-D-arabinofuranosyl-6- methoxy-9H-purine), a powerful new anti-leukaemic agent.	1999	Biotechnology and applied biochemistry	Mahmoudian, M; Eaddy, J; Dawson, M	Preclinical Study
10519407	Arabinosylguanine-induced apoptosis of T-lymphoblastic cells: incorporation into DNA is a necessary step.	1999	Cancer research	Rodriguez, C O; Gandhi, V	Preclinical Study
9614068	Enhanced cytotoxicity of nucleoside analogs by overexpression of mitochondrial deoxyguanosine kinase in cancer cell lines.	1998	The Journal of biological chemistry	Zhu, C; Johansson, M; Permert, J; Karlsson, A	Preclinical Study
9776315	Phosphorylation of anticancer nucleoside analogs by human mitochondrial deoxyguanosine kinase.	1998	Biochemical pharmacology	Zhu, C; Johansson, M; Permert, J; Karlsson, A	Preclinical Study
9817282	Compound GW506U78 in refractory hematologic malignancies: relationship between cellular pharmacokinetics and clinical response.	1998	Journal of clinical oncology : official journal of the American Society of Clinical Oncology	Gandhi, V; Plunkett, W; Rodriguez, C O; Nowak, B J; Du, M; Ayres, M; Kisor, D F; Mitchell, B S; Kurtzberg, J; Keating, M J	Clinical Study
9063861	Clinical trials referral resource. Clinical trials using compound 506U78.	1997	Oncology (Williston Park, N.Y.)	Ho, P T; Cheson, B D; Phillips, P H	Not Available
8524329	Effects of reverse transcriptase inhibitors on telomere length and telomerase activity in two immortalized human cell lines.	1996	Molecular and cellular biology	Strahl, C; Blackburn, E H	Preclinical Study
14114497	SYNTHESIS OF 9-BETA-D-ARABINOFURANOSYLGUANINE.	1996	Biochemistry	REIST, E J; GOODMAN, L	Preclinical Study
7481847	Difluorodeoxyguanosine: cytotoxicity, metabolism, and actions on DNA synthesis in human leukemia cells.	1995	Seminars in oncology	Gandhi, V; Mineishi, S; Huang, P; Yang, Y; Chubb, S; Chapman, A J; Nowak, B J; Hertel, L W; Plunkett, W	Preclinical Study
7614470	2-Amino-6-methoxypurine arabinoside: an agent for T-cell malignancies.	1995	Cancer research	Lambe, C U; Averett, D R; Paff, M T; Reardon, J E; Wilson, J G; Krenitsky, T A	Preclinical Study
7632159	Differences in kinetic properties of pure recombinant human and mouse deoxycytidine kinase.	1995	Biochemical pharmacology	Johansson, M; Karlsson, A	Preclinical Study
7838140	The partial purification and characterization of purine nucleoside phosphorylase from mammalian mitochondria.	1995	Molecular and cellular biochemistry	Haag, R; Lewis, R A	Preclinical Study
7942266	Use of nucleoside kinase-deficient mouse leukemia L1210 cell lines to determine metabolic routes of activation of antitumor nucleoside analogs.	1994	Advances in enzyme regulation	Cory, A H; Cory, J G	Preclinical Study
8267640	Aphidicolin potentiates apoptosis induced by arabinosyl nucleosides in human myeloid leukemia cell lines.	1994	Biochemical pharmacology	Kuwakado, K; Kubota, M; Hirota, H; Adachi, S; Matsubara, K; Kasai, Y; Akiyama, Y; Mikawa, H	Preclinical Study
7901204	Substrate specificity of mitochondrial 2'-deoxyguanosine kinase. Efficient phosphorylation of 2-chlorodeoxyadenosine.	1993	The Journal of biological chemistry	Wang, L; Karlsson, A; Arnér, E S; Eriksson, S	Preclinical Study
8350627	Efficacy and toxicity of 9-beta-D-arabinofuranosylguanine (araG) as an agent to purge malignant T cells from murine bone marrow: application to an in vivo T-leukemia model.	1993	Leukemia	Gravatt, L C; Chaffee, S; Hebert, M E; Halperin, E C; Friedman, H S; Kurtzberg, J	Preclinical Study
8363226	Guanine arabinoside as a bone marrow-purging agent.	1993	Annals of the New York Academy of Sciences	Kurtzberg, J; NA; Kurtzberg, J	Preclinical Study
1781363	Purine nucleoside phosphorylase of bovine liver mitochondria.	1992	Advances in experimental medicine and biology	Lewis, R A; Haag, R K	Preclinical Study
1926342	Pharmacologic purging of malignant T cells from human bone marrow using 9-beta-D-arabinofuranosylguanine.	1991	Transplantation	Hebert, M E; Greenberg, M L; Chaffee, S; Gravatt, L; Hershfield, M S; Elion, G B; Kurtzberg, J	Preclinical Study
1995064	Deoxyadenosine-resistant human T lymphoblasts with elevated 5'-nucleotidase activity.	1991	Biochimica et biophysica acta	Carson, D A; Carrera, C J; Wasson, D B; Iizasa, T	Preclinical Study
1367439	Synthesis of 9-(beta-D-arabinofuranosyl)guanine using whole cells of Escherichia coli.	1990	Applied microbiology and biotechnology	Zinchenko, A I; Barai, V N; Bokut, S B; Kvasyuk, E I; Mikhailopulo, I A	Preclinical Study
2306735	Transport and metabolism of 9-beta-D-arabinofuranosylguanine in a human T-lymphoblastoid cell line: nitrobenzylthioinosine-sensitive and -insensitive influx.	1990	Cancer research	Prus, K L; Averett, D R; Zimmerman, T P	Preclinical Study
2340517	Modulatory activity of 2',2'-difluorodeoxycytidine on the phosphorylation and cytotoxicity of arabinosyl nucleosides.	1990	Cancer research	Gandhi, V; Plunkett, W	Preclinical Study
2514591	Selective toxicity of purine nucleosides to human leukaemic cells.	1990	Advances in experimental medicine and biology	Piga, A; Ganeshaguru, K; Green, E S; Sheridan, B; Hoffbrand, A V	Preclinical Study
2479383	Interaction of arabinosyl nucleotides in K562 human leukemia cells.	1989	Biochemical pharmacology	Gandhi, V; Plunkett, W	Preclinical Study
2545209	Phosphorylation of arabinosyl guanine by a mitochondrial enzyme of bovine liver.	1989	Biochemical pharmacology	Lewis, R A; Link, L	Preclinical Study
2819707	Differential metabolism of 9-beta-D-arabinofuranosylguanine in human leukemic cells.	1989	Cancer research	Shewach, D S; Mitchell, B S	Preclinical Study
2440445	Antigiardial activity of guanine arabinoside. Mechanism studies.	1987	Biochemical pharmacology	Miller, R L; Nelson, D J; LaFon, S W; Miller, W H; Krenitsky, T A	Preclinical Study
2879509	Rhodamine 123 and flow cytometry to monitor the cytotoxic actions of nucleoside analogues in nondividing human lymphocytes.	1987	Anticancer research	Verhoef, V; Ashmun, R; Fridland, A	Preclinical Study
3094330	Characterization of arabinosylguanine resistance in a lymphoblastoid cell line.	1986	Advances in experimental medicine and biology	Shewach, D S; Mitchell, B S	Preclinical Study
2410098	Metabolic basis of arabinonucleoside selectivity for human leukemic T- and B-lymphoblasts.	1985	Cancer research	Verhoef, V; Fridland, A	Preclinical Study
2991214	Cytoplasmic 5'-nucleotidase catalyzes acyclovir phosphorylation.	1985	The Journal of biological chemistry	Keller, P M; McKee, S A; Fyfe, J A	Preclinical Study
2991939	Metabolism and selectivity of arabinonucleoside in human lymphoid cells.	1985	Proceedings of the Society for Experimental Biology and Medicine. Society for Experimental Biology and Medicine (New York, N.Y.)	Fridland, A; Verhoef, V	Preclinical Study
3971358	Metabolism and selective cytotoxicity of 9-beta-D-arabinofuranosylguanine in human lymphoblasts.	1985	Cancer research	Shewach, D S; Daddona, P E; Ashcraft, E; Mitchell, B S	Preclinical Study
6332120	Specific cytotoxicity of arabinosylguanine toward cultured T lymphoblasts.	1984	The Journal of clinical investigation	Ullman, B; Martin, D W	Preclinical Study
6419783	Inhibition of tubulin polymerization with ribose-modified analogs of GDP and GTP. Reduced inhibition with microtubule-associated proteins and magnesium.	1984	Biochimica et biophysica acta	Hamel, E; Lin, C M	Preclinical Study
6609537	Sensitivity of T-leukemic cells to deoxyguanosine and arabinosyl guanine.	1984	Advances in experimental medicine and biology	Gelfand, E W; Lee, J W; Cohen, A	Preclinical Study
6733802	The inhibition of ultraviolet radiation-induced DNA repair in human diploid fibroblasts by arabinofuranosyl nucleosides.	1984	Chemico-biological interactions	Snyder, R D; van Houten, B; Regan, J D	Preclinical Study
6129900	Di-and triphosphate derivatives of acyclo- and arabinosylguanine. Effects on the polymerization of purified tubulin.	1983	Biochimica et biophysica acta	Lustbader, J; Hamel, E	Preclinical Study
6301237	[Comparative studies of anti-herpes simplex virus compounds in vitro].	1983	Nippon Ganka Gakkai zasshi	Inoue, S; Shiota, H	Not Available
6600944	Selective toxicity of deoxyguanosine and arabinosyl guanine for T-leukemic cells.	1983	Blood	Cohen, A; Lee, J W; Gelfand, E W	Preclinical Study
7460088	Arabinosyl nucleosides. XXXII. Mechanism of inhibition of L5178y mouse lymphoma cells by 9-beta-D-arabinofuranosylguanine.	1981	Chemico-biological interactions	Müller, W E; Geurtsen, W; Beyer, R; Schuster, D K; Zahn, R K; Arendes, J	Preclinical Study
91427	Inhibitory effects of 9-beta-D-arabinofuranosylguanine 5'-triphosphate and 9-beta-D-arabinofuranosyladenine 5'-triphosphate on DNA polymerases from murine cells and oncornavirus.	1980	Cancer research	Ono, K; Ohashi, A; Yamamoto, A; Matsukage, A; Takahasi, T; Saneyoshi, M; Ueda, T	Preclinical Study
174713	2' Derivatives of guanosine and inosine cyclic 3',5'-phosphates. Synthesis, enzymic activity, and the effect of 8-substituents.	1976	Biochemistry	Miller, J P; Boswell, K H; Mian, A M; Meyer, R B; Robins, R K; Khwaja, T A	Preclinical Study
4359543	Synthesis and biological activity of 9-beta-D-arabinofuranosyladenine cyclic 3',5'-phosphate and 9-beta-D-arabinofuranosylguanine cyclic 3',5'-phosphate.	1974	Journal of medicinal chemistry	Mian, A M; Harris, R; Sidwell, R W; Robins, R K; Khwaja, T A	Preclinical Study
