# Supplementary material for: Nelarabine in T-cell acute lymphoblastic leukemia: intracellular metabolism and molecular mode-of-action
Source: Leukemia. 2025 Feb 17;39(3):531–42. doi: 10.1038/s41375-025-02529-2 (PMC11879874; doi:10.1038/s41375-025-02529-2)
Supplement: Supplementary file 3 — Supplemental Table 2 [file 41375_2025_2529_MOESM3_ESM.xlsx]

## Sheet: Table S2
				T-ALL vs other		T-ALL vs blood
ID	NAME	MOA	CLINICAL.STATUS	log2(fold change)	-log10(p-value)	log2(fold change)2	-log10(p-value)3
(5Z)-7-Oxozeaenol	(5Z)-7-Oxozeaenol	TAK1 (MAP3K7)		0.262641	0.39899	-0.20129	0.055418
17-AAG	17-AAG	HSP90	Clinical trial	-2.28596	3.59131	-0.61387	0.901724
5-Fluorouracil	5-Fluorouracil	DNA antimetabolite	FDA approved	1.90724	2.71197	-0.95409	1.28265
681640	681640	WEE1, CHEK1		1.41942	2.75259	0.80425	1.226
A-443654	A-443654	AKT1, AKT2, AKT3		1.38407	2.37467	0.89668	1.15421
A-770041	A-770041	SRC family		0.448943	0.563507	-0.30903	0.013936
ABT-263	ABT-263	BCL2, BCL-XL, BCL-W	Clinical trial	4.94239	7.56819	2.19353	2.22595
ABT-869	ABT-869	RTK		1.31268	4.63453	-0.02927	0.526764
ABT-888	ABT-888	PARP1, PARP2	Clinical trial	1.26701	5.87329	0.423427	1.39615
AC220	AC220	FLT3	Clinical trial	1.68192	5.3976	-0.12244	0.676778
Afatinib_1032	Afatinib	EGFR, ERBB2		-0.08448	0.539009	0.23068	0.457565
Afatinib_1377	Afatinib	ERBB2, EGFR	FDA approved	-0.07421	0.528849	0.457712	1.25642
AG-014699	AG-014699	PARP1, PARP2		0.684155	1.54989	0.40324	1.19314
AICAR	AICAR	AMPK agonist		1.33178	2.41227	-0.61447	0.780269
AKT inhibitor VIII	AKT inhibitor VIII	AKT1, AKT2, AKT3		0.733048	1.49734	0.505076	0.949422
AMG-706	AMG-706	VEGFR, RET, c-KIT, PDGFR	Clinical trial	0.326799	1.11533	0.181629	0.685898
AP-24534	AP-24534	ABL	FDA approved	1.45447	1.4564	-0.99632	0.467528
AR-42	AR-42	HDAC		2.86711	6.29997	0.199357	0.10809
AS601245	AS601245	JNK		0.746743	0.903201	0.271907	0.241815
AS605240	AS605240	PI3Kg		2.83051	5.38467	0.767787	1.31842
AT-7519	AT-7519	CDK9	Clinical trial	3.90258	7.33972	1.34304	1.98522
ATRA	ATRA	Retinoic acid and retinoid X receptor agonist	FDA approved	2.15471	3.75961	0.559117	0.332405
AUY922	AUY922	HSP90	Clinical trial	1.02433	1.0259	0.186947	0.224511
AV-951	AV-951	VEGFR	Clinical trial	1.25099	4.83489	-0.13023	0.047135
Axitinib	Axitinib	PDGFR, KIT, VEGFR	FDA approved	1.52508	3.54746	0.426512	0.781637
AZ628	AZ628	BRAF		0.000811	0.178484	-0.88502	0.751502
AZD-0530	AZD-0530	SRC, ABL1	Clinical trial	0.219174	0.508095	-0.10047	0.29661
AZD6482_156	AZD6482	PI3Kb (P3C2B)		0.562878	0.952045	-0.09968	0.049757
AZD6482_1066	AZD6482	PI3Kb		0.653665	0.760006	-0.06688	0.056407
AZD7762	AZD7762	CHEK1, CHEK2	Clinical trial	1.89518	4.28802	0.060931	0.073782
AZD8055	AZD8055	mTORC1/2	Clinical trial	0.965149	1.89586	-0.45652	0.691701
BAY 61-3606	BAY 61-3606	SYK	Clinical trial	1.61608	2.56351	-0.0613	0.035099
BDF00016096	BDF00016096	SMARCA2, SMARCA4, PB1		1.16203	5.6425	0.319592	0.906944
Bexarotene	Bexarotene	Retinioic acid X family agonist		0.865788	1.52723	0.136202	0.353503
BI-2536	BI-2536	PLK1, PLK2, PLK3	Clinical trial	2.74593	5.91716	1.96313	4.08354
Bicalutamide_150	Bicalutamide	Androgen receptor (ANDR)		1.00701	6.21551	0.281237	1.36398
Bicalutamide_1502	Bicalutamide	Androgen receptor		0.858535	4.15466	0.359269	1.26108
BIRB 0796	BIRB 0796	p38, JNK2		0.495062	0.591625	0.120385	0
BIX02189	BIX02189	MEK5		2.78335	6.85718	0.446878	0.865124
Bleomycin	Bleomycin	DNA damage	FDA approved	0.724012	0.436071	0.389054	0.305312
Bleomycin (50 uM)	Bleomycin (50 uM)	DNA damage		-0.16028	0.112677	1.28961	1.05386
BMN-673	BMN-673	PARP1	FDA approved	1.09485	1.24202	0.942244	0.668615
BMS-345541	BMS-345541	IKBKB		3.30451	8.26987	1.71071	3.98961
BMS-509744	BMS-509744	ITK		0.967535	1.92113	0.499407	0.711307
BMS-536924	BMS-536924	IGF1R	Clinical trial	-0.00404	0.030818	-0.45876	0.47448
BMS-708163_205	BMS-708163	g-secretase	Clinical trial	3.10924	9.58183	2.05872	6.88413
BMS-708163_1072	BMS-708163	gamma-secretase		0.965275	3.06758	0.796183	2.38097
BMS-754807	BMS-754807	IGF1R	Clinical trial	0.253157	0.418311	0.508158	0.740063
Bortezomib	Bortezomib	Proteasome	FDA approved	0.406392	0.66981	0.008841	0.304073
Bosutinib	Bosutinib	SRC, ABL, TEC	FDA approved	1.63833	2.76058	0.31269	0.240151
Bryostatin 1	Bryostatin 1	PRKC		0.508507	1.59475	0.028321	0.241815
BX-795	BX-795	TBK1, PDPK1, IKK, AURKB, AURKC		1.87092	4.84069	0.940864	1.58906
BX-912	BX-912	PDK1 (PDPK1)	Clinical trial	5.24254	8.14784	2.45022	3.22949
CAL-101	CAL-101	PI3Kd	FDA approved	2.67486	5.69134	0.358673	0.622024
Camptothecin	Camptothecin	TOP1		2.68073	4.41478	1.12921	1.58909
CAY10603	CAY10603	HDAC6		3.06255	6.8813	0.38398	0.858241
CCT007093	CCT007093	PPM1D		1.06567	3.76891	0.517563	0.948065
CCT018159	CCT018159	HSP90		1.04346	2.00085	0.452722	0.844573
CEP-701	CEP-701	FLT3, JAK2, NTRK1, RET	Clinical trial	2.28007	4.67773	0.545329	0.499114
Cetuximab	Cetuximab	EGFR	Clinical trial	0.029919	0.744301	0.382518	1.85707
CGP-082996	CGP-082996	CDK4		1.25156	2.33458	0.664298	0.944367
CGP-60474	CGP-60474	CDK1,CDK2,CDK5,CDK7,CDK9		0.936025	1.27049	0.454367	0.300781
CH5424802	CH5424802	ALK	FDA approved	1.53841	4.92676	0.13978	0.835975
CHIR-99021_154	CHIR-99021	GSK3B		0.731052	2.20209	0.225734	0.527559
CHIR-99021_1241	CHIR-99021	GSK3B		0.847602	1.52422	0.246997	0.272604
CI-1040	CI-1040	MEK1, MEK2	Clinical trial	-0.08087	0.098479	-0.68915	0.483842
Cisplatin	Cisplatin	DNA crosslinker	FDA approved	0.790793	1.27316	0.404225	0.53636
CMK	CMK	RSK		0.992895	1.36988	0.280373	0.295733
CP466722	CP466722	ATM		3.00795	7.98041	0.973621	2.81293
CP724714	CP724714	ERBB2		0.571713	2.036	-0.10207	0.116338
Crizotinib	Crizotinib	MET, ALK	FDA approved	1.40762	3.42669	0.521761	0.978616
CUDC-101	CUDC-101	\HDAC, EGFR\""		3.10888	6.62437	0.563683	0.914001
CX-5461	CX-5461	RNA Pol I		3.83827	4.61368	0.966785	0.539845
Cyclopamine	Cyclopamine	SMO		1.21106	2.74868	0.318516	0.392321
Cytarabine	Cytarabine	DNA synthesis	FDA approved	2.23404	3.037	1.56912	1.58041
Dabrafenib	Dabrafenib	BRAF	FDA approved	1.45077	2.38552	0.910152	0.901724
Dasatinib	Dasatinib	ABL, SRC, KIT, PDGFR	FDA approved	0.074064	0.123518	-0.43327	0.02115
DMOG	DMOG	Prolyl-4-Hydroxylase		1.7499	2.30583	0.4256	0.3416
Docetaxel	Docetaxel	Microtubules	FDA approved	-0.42194	0.514294	0.549956	0.628074
Doxorubicin	Doxorubicin	DNA intercalating	FDA approved	1.10244	1.412	0.630395	0.89933
EHT 1864	EHT 1864	Rac GTPases		1.16003	3.17416	0.563156	1.19594
EKB-569	EKB-569	EGFR		4.35503	7.23128	2.1564	3.59358
Elesclomol	Elesclomol	HSP70	Clinical trial	-0.21068	0.25449	0.446008	0.193774
Embelin	Embelin	XIAP		1.36909	3.27623	1.17868	2.29283
Epothilone B	Epothilone B	Microtubules	Clinical trial	0.346872	0.198543	0.227176	0.259489
Erlotinib	Erlotinib	EGFR	FDA approved	0.439639	1.34255	0.312044	0.79845
Etoposide	Etoposide	TOP2	FDA approved	2.40619	2.98689	1.33712	1.37631
EX-527	EX-527	SIRT1		1.12604	5.83409	0.209333	0.804078
FH535	FH535	unknown		-0.03088	0.197585	0.142743	0.17881
FK866	FK866	NAMPT inhibitor		4.78748	5.00616	1.14475	0.685413
FMK	FMK	RSK		2.45926	6.78966	1.28313	3.78444
FR-180204	FR-180204	ERK		1.37451	3.81063	-0.00676	0.087356
FTI-277	FTI-277	Farnesyl transferase (FNTA)		0.614443	2.04978	0.34734	1.16932
GDC-0449	GDC-0449	SMO	FDA approved	1.37644	4.41353	0.326614	0.525448
GDC0941_1058	GDC0941	PI3K (class 1)		0.523429	0.28417	-0.64043	0.47089
GDC0941_1527	GDC0941	PI3K		0.260334	0.070174	-0.12771	0.086449
Gefitinib	Gefitinib	EGFR	FDA approved	0.857216	2.48498	0.55138	1.27692
Gemcitabine	Gemcitabine	DNA replication	FDA approved	1.41426	0.715143	-0.28858	0.250606
Genentech Cpd 10	Genentech Cpd 10	AURKA, AURKB		4.05667	7.24259	1.87366	3.33492
GNF-2	GNF-2	ABL (T315I)		0.878912	2.13344	0.255974	0.385336
GSK-1904529A	GSK-1904529A	IGF1R	Clinical trial	0.638233	2.65945	0.355507	1.3377
GSK-650394	GSK-650394	SGK3		1.53428	2.1018	0.871829	1.32031
GSK1070916	GSK1070916	AURKB	Clinical trial	7.00936	7.51588	3.95872	3.49634
GSK2126458	GSK2126458	\PI3K, mTOR\""	Clinical trial	1.60315	2.07292	-1.13414	1.26807
GSK269962A_127	GSK269962A	ROCK		1.08218	2.25203	0.675267	1.3927
GSK269962A_1192	GSK269962A	ROCK1/2		1.64688	2.92761	1.02681	1.69368
GSK429286A	GSK429286A	ROCK2		2.83972	6.89782	1.12338	2.3808
GSK690693	GSK690693	AKT	Clinical trial	4.77564	6.26591	2.13859	1.95126
GW 441756	GW 441756	NTRK1		0.689294	0.891474	0.191387	0.396102
GW-2580	GW-2580	cFMS		0.394986	1.91251	-0.49302	1.03209
GW843682X	GW843682X	PLK1		3.12679	6.42382	2.14897	4.16352
HG-5-113-01	HG-5-113-01	LOK, LTK, TRCB, ABL(T315I)		1.2145	1.44103	0.721803	0.694074
HG-5-88-01	HG-5-88-01	EGFR, ADCK4		0.434732	0.277658	-0.02753	0.159258
HG-6-64-1	HG-6-64-1	BRAFV600E, TAK, MAP4K5		0.668109	0.37378	-0.62657	0.304325
I-BET-762	I-BET-762	\BRD2, BRD3, BRD4\""	Clinical trial	3.44646	5.67638	-0.39944	0.3288
Imatinib	Imatinib	ABL, KIT, PDGFR	FDA approved	0.771536	1.67511	-0.14638	0.048049
INCB-18424	INCB-18424	JAK1, JAK2, TYK2		2.55241	6.05829	1.09254	1.31842
IOX2	IOX2	EGLN1		0.514958	2.89376	0.097068	0.645866
IPA-3	IPA-3	PAK		2.16532	2.9072	0.296638	0.215996
Ispinesib Mesylate	Ispinesib Mesylate	KIF11	Clinical trial	3.39394	6.64014	1.2408	2.76444
JNJ-26854165	JNJ-26854165	MDM2		0.973743	1.24111	0.583147	0.446519
JNK Inhibitor VIII	JNK Inhibitor VIII	JNK		0.709435	2.44412	0.340475	0.988637
JNK-9L	JNK-9L	JNK		0.455148	0.625917	-0.04186	0.124457
JQ1_163	JQ1	BRD4	Clinical trial	0.937094	1.23872	-0.15058	0.062616
JQ1_1218	JQ1	BRD2, BRD3, BRD4		2.32112	4.76572	0.809905	0.656476
JQ12	JQ12	HDAC		2.16374	3.34935	0.956166	1.36772
JW-7-24-1	JW-7-24-1	LCK		2.22953	4.40431	-0.3447	0.397081
JW-7-52-1	JW-7-52-1	mTOR		1.3627	1.30292	0.771681	0.515146
KIN001-055	KIN001-055	\JAK3, MNK1\""		1.08499	3.06318	0.048784	0.256824
KIN001-102	KIN001-102	AKT1		4.38646	8.0221	1.9093	4.2113
KIN001-135	KIN001-135	IKKE		0.569275	2.47773	0.103785	0.46822
KIN001-236	KIN001-236	TIE2		2.49197	7.12448	0.612165	1.37548
KIN001-244	KIN001-244	PDPK1		2.05334	4.64238	-0.06474	0.032506
KIN001-260	KIN001-260	IKK		2.15304	5.15579	-0.38746	0.347689
KIN001-266	KIN001-266	\TPL2, COT(M3K8)\""		1.20924	3.35388	0.029257	0.054403
KU-55933	KU-55933	ATM		1.45499	3.95478	0.399619	0.651522
Lapatinib	Lapatinib	EGFR, ERBB2	FDA approved	0.390927	1.33785	0.505718	1.36283
LAQ824	LAQ824	HDAC		2.03517	5.78461	0.86041	1.88013
Lenalidomide	Lenalidomide	TNF alpha		1.21923	5.64176	0.010407	0.332405
LFM-A13	LFM-A13	BTK		0.945032	2.94158	0.425876	1.09633
LY317615	LY317615	PKCbeta	Clinical trial	3.7682	7.45049	1.81064	3.68962
Masitinib	Masitinib	KIT	Clinical trial	2.26697	5.48333	0.084478	0.040984
Methotrexate	Methotrexate	Dihydrofolate reductase (DHFR)	FDA approved	4.14128	6.44571	1.23609	1.2646
MG-132	MG-132	Proteasome		0.570229	1.19463	0.055077	0.501845
Midostaurin	Midostaurin	KIT	FDA approved	0.776755	1.19098	0.455364	0.927898
Mitomycin C	Mitomycin C	DNA crosslinker	FDA approved	1.47659	1.95413	0.835914	0.780269
MK-2206	MK-2206	AKT1, AKT2	Clinical trial	2.23451	4.4909	1.39647	1.89409
MLN4924	MLN4924	NEDD8-activating enzyme	Clinical trial	0.846122	0.98212	0.551815	0.602917
MP470	MP470	PDGFR	Clinical trial	0.661982	1.5936	-0.80856	0.952777
MPS-1-IN-1	MPS-1-IN-1	MPS1		2.05	5.15393	0.313267	0.81747
MS-275	MS-275	HDAC	Clinical trial	1.30336	2.22584	0.666119	0.804078
NG-25	NG-25	TAK		2.1251	2.91459	-1.22273	1.03035
Nilotinib	Nilotinib	ABL	FDA approved	1.51564	3.41892	-0.53768	0.310604
NPK76-II-72-1	NPK76-II-72-1	PLK3		4.49608	8.07703	1.308	2.2882
NSC-207895	NSC-207895	MDMX		1.21772	1.97637	-0.24799	0.166992
NSC-87877	NSC-87877	SHP-1 (PTPN6), SHP-2 (PTPN11)		0.718109	2.87716	0.211076	0.718704
NU-7441	NU-7441	DNAPK		0.67426	1.36881	-0.25462	0.394058
Nutlin-3a	Nutlin-3a	MDM2		1.00442	1.97333	-0.2622	0.083996
NVP-BEZ235	NVP-BEZ235	PI3K (Class 1) and mTORC1/2		0.7094	0.924186	0.117699	0.053427
NVP-BHG712	NVP-BHG712	EPHB4		2.70031	4.26375	-0.64311	0.371809
NVP-TAE684	NVP-TAE684	ALK	Clinical trial	0.466779	0.664386	0.204398	0.367709
Obatoclax Mesylate	Obatoclax Mesylate	BCL-2, BCL-XL, MCL-1	Clinical trial	1.83584	2.74271	0.996413	1.48078
Olaparib	Olaparib	PARP1, PARP2	FDA approved	1.36551	3.97632	0.397064	0.844607
OSI-027	OSI-027	mTORC1/2	Clinical trial	2.51456	2.62638	-1.12984	2.16743
OSI-906_185	OSI-906	IGF1R	Clinical trial	0.160094	0.384797	-0.2073	0.124574
OSI-930	OSI-930	\KIT, VEGFR, PDGFR\""		1.81231	5.67636	-0.22997	0.167286
OSU-03012	OSU-03012	PDK1 (PDPK1)	Clinical trial	1.33519	2.39182	0.445198	0.814495
PAC-1	PAC-1	CASP3 activator		2.65417	5.47657	1.2115	2.02738
Paclitaxel	Paclitaxel	Microtubules	FDA approved	1.89597	2.13294	1.19777	0.88159
Parthenolide	Parthenolide	NFKB1	FDA approved	0.900492	1.37554	-0.10268	0.141092
Pazopanib	Pazopanib	VEGFR, PDGFRA, PDGFRB, KIT	FDA approved	-0.01298	0.072461	-0.34605	0.319518
PD-0325901	PD-0325901	MEK1, MEK2	Clinical trial	-1.16596	1.25278	-0.97802	0.756819
PD-0332991	PD-0332991	CDK4, CDK6	FDA approved	2.68822	4.12729	1.99961	2.64006
PD-173074	PD-173074	FGFR1, FGFR3	Clinical trial	1.52329	4.43723	0.500605	1.11511
PF-4708671	PF-4708671	p70 S6KA		1.03956	2.76967	0.343947	0.545619
PF-562271	PF-562271	FAK	Clinical trial	1.24174	2.8581	0.789173	1.59044
PFI-1	PFI-1	BRD2, BRD3, BRD4	Clinical trial	1.19031	2.49155	0.18271	0.050465
PHA-665752	PHA-665752	MET	Clinical trial	0.573354	2.10843	0.190528	0.851384
PHA-793887	PHA-793887	CDK-pan		3.41499	5.27499	-0.43198	0.344431
Phenformin	Phenformin	NA		2.52055	4.06533	-0.19306	0.038665
PI-103	PI-103	\PI3Ka, DNAPK\""	Clinical trial	2.75005	3.04274	-1.15706	1.80384
PIK-93	PIK-93	\PI4K, PI3K\""		3.77678	6.18242	0.472281	0.426886
piperlongumine	piperlongumine	Increases ROS levels		0.230135	0.42559	-0.04405	0.133122
PLX4720_1036	PLX4720	BRAF		1.15435	2.544	0.577114	0.926419
PLX4720_1371	PLX4720	BRAF	Clinical trial	0.6719	1.70142	0.350683	0.732918
PXD101, Belinostat	PXD101, Belinostat	HDAC	FDA approved	3.19201	7.02696	0.640318	1.29929
Pyrimethamine	Pyrimethamine	Dihydrofolate reductase (DHFR)		1.30398	1.94043	0.581549	0.523073
QL-VIII-58	QL-VIII-58	mTOR, ATR		1.56753	1.29237	1.35565	0.694074
QL-XII-47	QL-XII-47	BTK, BMX		2.2285	4.00676	0.406746	0.256121
QL-XII-61	QL-XII-61	BMX, BTK		2.52208	2.49495	0.633252	0.462495
QS11	QS11	ARFGAP		1.09787	1.52507	-0.14243	0.013417
Rapamycin	Rapamycin	mTOR	FDA approved	0.409952	0.754476	-0.26464	0.176668
RDEA119_1014	RDEA119	MEK1, MEK2		-1.35994	1.56157	-1.05463	0.744886
RDEA119_1526	RDEA119	MEK1, MEK2	Clinical trial	-1.3828	1.88098	-0.97985	0.875159
RO-3306	RO-3306	CDK1		0.352997	0.871045	0.149752	0.39871
Roscovitine	Roscovitine	CDKs	Clinical trial	1.04971	2.33703	0.572324	0.720236
rTRAIL	rTRAIL	DR4, DR5		0.210089	0.890036	-0.54354	0.668615
S-Trityl-L-cysteine	S-Trityl-L-cysteine	KIF11		2.0295	3.69353	1.11298	1.17186
Salubrinal	Salubrinal	GADD34-PP1C phosphatase		1.04566	2.02541	0.150892	0.039024
SB 216763	SB 216763	GSK3A, GSK3B		0.774354	2.62251	0.235653	0.927373
SB-505124	SB-505124	TGFbetaR-I (ALK5)		1.07307	3.50617	0.379655	0.941379
SB52334	SB52334	ALK5		0.278619	0.648187	-0.36147	0.506514
SB590885	SB590885	BRAF	Clinical trial	1.57783	4.97997	0.924548	2.72946
selumetinib	selumetinib	MEK1, MEK2	FDA approved	0.573958	1.10302	0.434117	0.941379
SGC0946	SGC0946	DOT1L (Q8TEK3)		0.838229	4.92732	0.195123	0.703371
Shikonin	Shikonin	unknown		0.161593	0.187871	-0.75312	1.02282
SL 0101-1	SL 0101-1	RSK, AURKB, PIM3		1.38808	5.04311	0.472502	1.17362
SNX-2112	SNX-2112	HSP90		3.76032	6.43174	0.29164	0.310271
Sorafenib	Sorafenib	PDGFRA, PDGFRB, KDR, KIT, FLT3		-0.16788	0.034999	-1.07814	1.29929
STF-62247	STF-62247	Autophagy		2.31083	6.92896	0.597533	0.96411
Sunitinib	Sunitinib	PDGFRA, PDGFRB, KDR, KIT, FLT3	FDA approved	1.96673	3.57033	0.525385	1.03426
T0901317	T0901317	LXR		1.91999	6.25771	-0.32242	0.028905
TAK-715	TAK-715	p38a		3.25524	7.31026	1.38361	2.49397
Tamoxifen	Tamoxifen	ER	FDA approved	1.66875	6.13531	0.712574	2.25653
Temozolomide	Temozolomide	DNA akylating agent		1.33758	5.46782	0.389401	0.941379
Temsirolimus	Temsirolimus	mTOR	FDA approved	0.803299	0.652735	-0.07596	0.031903
TG101348	TG101348	JAK2	Clinical trial	3.28017	6.61512	0.358956	0.652676
TGX221	TGX221	PI3Kb		-0.17186	0.20395	-0.40627	0.14884
Thapsigargin	Thapsigargin	ATPase, Ca++ transporting, cardiac muscle, slow twitch 2		0.453804	0.026438	0.605664	0.220242
THZ-2-102-1	THZ-2-102-1	CDK7		3.29748	4.49863	-0.62383	0.757988
Tipifarnib	Tipifarnib	Farnesyl-transferase (FNTA)	Clinical trial	0.960373	1.12038	0.13233	0.324302
TL-1-85	TL-1-85	TAK		2.34574	3.78368	-1.12802	1.00805
TL-2-105	TL-2-105	CRAF		3.44543	6.7755	1.1493	1.70988
TPCA-1	TPCA-1	IKK		3.27082	6.22328	0.096459	0.133207
Trametinib	Trametinib	MEK1, MEK2	FDA approved	-2.2419	2.07232	-0.86546	0.506132
Tubastatin A	Tubastatin A	HDAC6		2.91712	6.62861	0.289836	0.523073
TW 37	TW 37	BCL-2, BCL-XL		0.463452	0.349232	0.22131	0.066007
UNC0638_245	UNC0638	G9a(EHMT2), GLP(EHMT1)	Clinical trial	2.628	6.53774	0.455752	1.12188
UNC0638_1236	UNC0638	G9a/GLP methyltransferases		2.33565	6.77054	1.00042	3.1385
UNC1215	UNC1215	L3MBTL3		1.06537	6.44285	0.237149	0.837372
Vinblastine	Vinblastine	Microtubules	FDA approved	2.12095	3.86983	1.23927	1.37189
Vinorelbine	Vinorelbine	Microtubules	FDA approved	1.56082	2.38923	0.87752	1.08337
VNLG/124	VNLG/124	\HDAC, RAR \""		1.95652	6.06472	0.104987	0.170851
Vorinostat	Vorinostat	HDAC inhibitor Class I, IIa, IIb, IV	FDA approved	1.95391	6.14315	0.342791	0.633711
VX-11e	VX-11e	ERK		1.15265	1.92326	-0.41097	0.545483
VX-680	VX-680	AURKA, AURKB, AURKC, FLT3, ABL1, JAK2		2.58045	3.04245	1.35301	1.17186
VX-702	VX-702	p38		1.68479	5.47601	0.446859	0.240151
WH-4-023	WH-4-023	SRC family, ABL		0.501816	0.323996	0.292693	0.232616
WZ-1-84	WZ-1-84	BMX		0.656761	1.25465	0.274678	0.401995
WZ3105	WZ3105	CLK2, CNSK1E, FLT3, ULK1		3.72073	7.35319	1.28196	1.81241
XAV 939	XAV 939	Tankyrase (PARP5a)	Clinical trial	0.418155	1.32927	0.246615	0.995476
XL-184	XL-184	VEGFR, MET, RET, KIT, FLT1, FLT3, FLT4, Tie2,AXL	FDA approved	1.62979	3.44675	-0.13204	0.115163
XL-880	XL-880	MET	Clinical trial	1.44878	2.88009	0.073009	0.256824
XMD11-85h	XMD11-85h	BRSK2, FLT4, MARK4, PRKCD, RET, SPRK1		2.11886	2.69355	1.01424	1.49583
XMD14-99	XMD14-99	EPHB3, CAMK1		2.20095	5.90857	0.365686	0.447268
XMD8-85	XMD8-85	ERK5 (MK07)		0.973293	1.38612	0.073092	0.01749
XMD8-92	XMD8-92	ERK5		1.14126	1.27135	0.166422	0.142806
Y-39983	Y-39983	ROCK		2.38597	5.91423	0.221165	0.426886
YK 4-279	YK 4-279	RNA helicase A		1.28979	2.72527	1.01369	1.73981
YM155	YM155	BIRC5 (Survivin)	Clinical trial	0.730501	0.008462	-0.74923	0.985963
YM201636	YM201636	PYKfyve(FYV1)		2.0195	5.02299	0.183479	0.287614
Z-LLNle-CHO	Z-LLNle-CHO	g-secretase		1.66622	3.82285	0.757475	1.41293
ZG-10	ZG-10	IRAK1		1.75655	2.17358	0.823122	0.813637
Zibotentan, ZD4054	Zibotentan, ZD4054	Endothelin A Receptor		1.11884	6.28688	0.203141	0.506514
ZM-447439	ZM-447439	AURKB		2.77439	6.53782	1.88763	3.80051
ZSTK474	ZSTK474	PI3K	Clinical trial	3.30165	5.07177	0.577699	0.651877
elephantin	102817	NA		1.30981	2.41505	-0.38042	0.260622
Teniposide	122819	T2	FDA approved	3.26152	4.55648	0.769622	0.742927
NSC_123138	123138	NA		0.473338	2.03684	0.080931	0.277737
NSC_123829	123829	NA		-1.11182	0.918863	-0.93927	0.295188
Bleomycin_NSC_125066	125066	Db		0.709602	1.22403	0.285346	0.355821
NSC_150412	150412	NA		0.621811	1.45563	0.18648	0.150069
NSC_255104	255104	NA		0.40793	1.08129	-0.2125	0.0895
Oxaliplatin	266046	A7	FDA approved	1.26505	2.22341	-1.01213	1.35546
Mitoxantrone	279836	T2	FDA approved	3.76466	4.21366	0.695479	0.509977
BEN	281612	A7	Clinical trial	1.64837	1.69104	-0.14348	0.06775
sinularin	285706	NA		0.536419	1.58161	0.02174	0.260622
Actinomycin D	3053	Db	FDA approved	0.95205	1.70333	-0.21114	0.249399
Fludarabine	312887	Ds|AM	FDA approved	3.68656	5.78046	0.691669	0.301081
NSC_35468	35468	NA		1.45039	2.6174	-0.09333	0.174945
Dacarbazine	38721	A7|Ho|AlkAg	FDA approved	0.945367	3.16417	0.215777	0.4404
Carmustine	409962	A7|AlkAg	FDA approved	0.99207	3.91455	0.24648	0.653236
NSC_50869	50869	NA		1.51995	3.07223	0.382934	0.389929
dihydrorotenone	53866	NA		1.42228	1.0627	1.08458	0.561868
Acetalax_NSC_59687	59687	NonCan:Cath	FDA approved	-1.00553	0.138918	0.104937	0.221987
gallibiscoquinazole	601853	NA		0.57774	1.9527	0.091477	0.387574
Topotecan	609699	T1	FDA approved	2.72769	3.59991	0.644074	1.04248
Bisacodyl_NSC_614826	614826	NonCan:Cath	FDA approved	-0.78624	0.089733	0.18529	0.517154
NSC_615590	615590	NA		0.417606	1.70514	0.090831	0.295188
Docetaxel_NSC_628503	628503	Tu		1.65215	1.22765	-0.97954	0.024413
NSC_630600	630600	NA		1.43553	2.0596	-0.44341	0.495744
NSC_667880	667880	NA		0.911502	1.72393	-0.10283	0.254992
Vincristine	67574	Tu	FDA approved	3.52011	4.2715	0.18606	0.255644
Schweinfurthin A	696119	NA		4.12229	5.39309	0.627301	0.543421
NSC_698945	698945	NA		0.359057	1.14643	0.030542	0.059286
MJ-III-65	706744	T1		2.91118	3.4047	0.14177	0.254992
Fulvestrant	719276	Ho	FDA approved	1.02306	2.85172	0.141716	0.238323
NSC_720427	720427	NA		0.617188	2.73407	0.109696	0.362095
Zoledronate	721517	AM|NonCan:Bone	FDA approved	0.893591	4.43451	0.029198	0.130805
NSC_729189	729189	NA		0.410946	1.79575	0.012244	0.232841
NSC_741909	741909	NA		0.119519	0.549044	0.091331	0.661183
NSC_743380	743380	NA		0.369619	1.05909	0.073826	0.407091
NSC_746620	746620	NA		3.20454	5.38858	0.658722	0.785357
Romidepsin	754143	HDAC	FDA approved	0.467155	0.716441	0.264045	0.420297
Nelarabine	755985	Ds	FDA approved	3.85419	7.24553	2.57731	3.44014
NSC_765771	765771	NA		0.836482	2.04887	-0.1092	0.050955
NSC_776928	776928	NA		0.876566	2.56988	-0.22086	0.368407
